# Supplementary material for: Patterns of foot-and-mouth disease virus detection in environmental samples in an endemic setting
Source: Front Vet Sci. 2023 Jun 16;10:1157538. doi: 10.3389/fvets.2023.1157538 (PMC10312077; doi:10.3389/fvets.2023.1157538)
Supplement: Supplementary file 1 [file Data_Sheet_1.XLSX]

## Sheet: Sheet1
time	n.risk	n.event	temp	k	rh	sur_prob	surv_prob50	surv_prob75	surv_prob90	surv_prob10	surv_prob20	surv_prob30	surv_prob40
1.5	105	10	22	295.15	43	0.977989	1	1	1	1	1	1	1
2	95	7	22	295.15	43	0.927366	1	1	1	1	1	1	1
2.5	88	1	22	295.15	43	0.919293	1	1	1	1	1	1	1
2.535	87	1	22	295.15	43	0.906011	1	1	1	1	1	1	1
3	86	1	22	295.15	43	0.891807	1	1	0	1	1	1	1
4	85	1	22	295.15	43	0.875355	1	1	0	1	1	1	1
4.5	84	5	22	295.15	43	0.788341	1	1	0	1	1	1	1
4.99	79	5	22	295.15	43	0.695857	1	0	0	1	1	1	1
5	74	1	22	295.15	43	0.678459	1	0	0	1	1	1	1
5.5	73	1	22	295.15	43	0.661364	1	0	0	1	1	1	1
7	72	4	22	295.15	43	0.582416	1	0	0	1	1	1	1
8	68	1	22	295.15	43	0.559708	1	0	0	1	1	1	1
10	67	1	22	295.15	43	0.530041	1	0	0	1	1	1	1
11	66	1	22	295.15	43	0.496987	0	0	0	1	1	1	1
11.5	65	4	22	295.15	43	0.37707	0	0	0	1	1	1	0
12.5	61	6	22	295.15	43	0.236879	0	0	0	1	1	0	0
14	55	3	22	295.15	43	0.181845	0	0	0	1	0	0	0
17.5	52	6	22	295.15	43	0.0955376	0	0	0	0	0	0	0
22	46	1	22	295.15	43	0.0837943	0	0	0	0	0	0	0
25.5	45	7	22	295.15	43	0.0285585	0	0	0	0	0	0	0
28	38	2	22	295.15	43	0.0195916	0	0	0	0	0	0	0
30	36	1	22	295.15	43	0.0158323	0	0	0	0	0	0	0
30.01	35	0	22	295.15	43	0.0158323	0	0	0	0	0	0	0
32.5	34	2	22	295.15	43	0.00961157	0	0	0	0	0	0	0
37	32	1	22	295.15	43	0.00737526	0	0	0	0	0	0	0
42.5	31	1	22	295.15	43	0.00553531	0	0	0	0	0	0	0
49	30	1	22	295.15	43	0.00404072	0	0	0	0	0	0	0
49.5	29	3	22	295.15	43	0.0013197	0	0	0	0	0	0	0
53	26	3	22	295.15	43	0.000276895	0	0	0	0	0	0	0
54.5	23	1	22	295.15	43	0.00014455	0	0	0	0	0	0	0
55.5	22	1	22	295.15	43	6.53491e-05	0	0	0	0	0	0	0
64.5	21	1	22	295.15	43	2.90414e-05	0	0	0	0	0	0	0
65.5	20	4	22	295.15	43	6.15206e-07	0	0	0	0	0	0	0
70	16	1	22	295.15	43	1.79385e-07	0	0	0	0	0	0	0
76.5	15	5	22	295.15	43	1.37798e-11	0	0	0	0	0	0	0
112	10	1	22	295.15	43	1.18713e-12	0	0	0	0	0	0	0
155.5	9	9	22	295.15	43	5.33662e-64	0	0	0	0	0	0	0
1.5	105	10	22	295.15	66	0.997607	1	1	1	1	1	1	1
2	95	7	22	295.15	66	0.991917	1	1	1	1	1	1	1
2.5	88	1	22	295.15	66	0.990984	1	1	1	1	1	1	1
2.535	87	1	22	295.15	66	0.989433	1	1	1	1	1	1	1
3	86	1	22	295.15	66	0.987752	1	1	1	1	1	1	1
4	85	1	22	295.15	66	0.985774	1	1	1	1	1	1	1
4.5	84	5	22	295.15	66	0.974729	1	1	1	1	1	1	1
4.99	79	5	22	295.15	66	0.961725	1	1	1	1	1	1	1
5	74	1	22	295.15	66	0.959108	1	1	1	1	1	1	1
5.5	73	1	22	295.15	66	0.956477	1	1	1	1	1	1	1
7	72	4	22	295.15	66	0.94348	1	1	1	1	1	1	1
8	68	1	22	295.15	66	0.939451	1	1	1	1	1	1	1
10	67	1	22	295.15	66	0.93396	1	1	1	1	1	1	1
11	66	1	22	295.15	66	0.92751	1	1	1	1	1	1	1
11.5	65	4	22	295.15	66	0.900351	1	1	1	1	1	1	1
12.5	61	6	22	295.15	66	0.856411	1	1	0	1	1	1	1
14	55	3	22	295.15	66	0.832385	1	1	0	1	1	1	1
17.5	52	6	22	295.15	66	0.776676	1	1	0	1	1	1	1
22	46	1	22	295.15	66	0.765789	1	1	0	1	1	1	1
25.5	45	7	22	295.15	66	0.682018	1	0	0	1	1	1	1
28	38	2	22	295.15	66	0.654909	1	0	0	1	1	1	1
30	36	1	22	295.15	66	0.640063	1	0	0	1	1	1	1
30.01	35	0	22	295.15	66	0.640063	1	0	0	1	1	1	1
32.5	34	2	22	295.15	66	0.60659	1	0	0	1	1	1	1
37	32	1	22	295.15	66	0.589544	1	0	0	1	1	1	1
42.5	31	1	22	295.15	66	0.571613	1	0	0	1	1	1	1
49	30	1	22	295.15	66	0.552575	1	0	0	1	1	1	1
49.5	29	3	22	295.15	66	0.489876	0	0	0	1	1	1	1
53	26	3	22	295.15	66	0.414094	0	0	0	1	1	1	1
54.5	23	1	22	295.15	66	0.386114	0	0	0	1	1	1	0
55.5	22	1	22	295.15	66	0.354494	0	0	0	1	1	1	0
64.5	21	1	22	295.15	66	0.324863	0	0	0	1	1	1	0
65.5	20	4	22	295.15	66	0.214552	0	0	0	1	1	0	0
70	16	1	22	295.15	66	0.187901	0	0	0	1	0	0	0
76.5	15	5	22	295.15	66	0.0677788	0	0	0	0	0	0	0
112	10	1	22	295.15	66	0.0520594	0	0	0	0	0	0	0
155.5	9	9	22	295.15	66	1.54943e-07	0	0	0	0	0	0	0
1.5	105	10	22	295.15	70	0.998376	1	1	1	1	1	1	1
2	95	7	22	295.15	70	0.994507	1	1	1	1	1	1	1
2.5	88	1	22	295.15	70	0.993873	1	1	1	1	1	1	1
2.535	87	1	22	295.15	70	0.992817	1	1	1	1	1	1	1
3	86	1	22	295.15	70	0.991671	1	1	1	1	1	1	1
4	85	1	22	295.15	70	0.990324	1	1	1	1	1	1	1
4.5	84	5	22	295.15	70	0.982779	1	1	1	1	1	1	1
4.99	79	5	22	295.15	70	0.973863	1	1	1	1	1	1	1
5	74	1	22	295.15	70	0.972063	1	1	1	1	1	1	1
5.5	73	1	22	295.15	70	0.970253	1	1	1	1	1	1	1
7	72	4	22	295.15	70	0.961286	1	1	1	1	1	1	1
8	68	1	22	295.15	70	0.958498	1	1	1	1	1	1	1
10	67	1	22	295.15	70	0.954693	1	1	1	1	1	1	1
11	66	1	22	295.15	70	0.950214	1	1	1	1	1	1	1
11.5	65	4	22	295.15	70	0.931241	1	1	1	1	1	1	1
12.5	61	6	22	295.15	70	0.900152	1	1	1	1	1	1	1
14	55	3	22	295.15	70	0.882935	1	1	0	1	1	1	1
17.5	52	6	22	295.15	70	0.842389	1	1	0	1	1	1	1
22	46	1	22	295.15	70	0.834357	1	1	0	1	1	1	1
25.5	45	7	22	295.15	70	0.771272	1	1	0	1	1	1	1
28	38	2	22	295.15	70	0.750332	1	1	0	1	1	1	1
30	36	1	22	295.15	70	0.738747	1	0	0	1	1	1	1
30.01	35	0	22	295.15	70	0.738747	1	0	0	1	1	1	1
32.5	34	2	22	295.15	70	0.712302	1	0	0	1	1	1	1
37	32	1	22	295.15	70	0.698656	1	0	0	1	1	1	1
42.5	31	1	22	295.15	70	0.684164	1	0	0	1	1	1	1
49	30	1	22	295.15	70	0.668616	1	0	0	1	1	1	1
49.5	29	3	22	295.15	70	0.616142	1	0	0	1	1	1	1
53	26	3	22	295.15	70	0.549729	1	0	0	1	1	1	1
54.5	23	1	22	295.15	70	0.524239	1	0	0	1	1	1	1
55.5	22	1	22	295.15	70	0.494706	0	0	0	1	1	1	1
64.5	21	1	22	295.15	70	0.466252	0	0	0	1	1	1	1
65.5	20	4	22	295.15	70	0.351846	0	0	0	1	1	1	0
70	16	1	22	295.15	70	0.321559	0	0	0	1	1	1	0
76.5	15	5	22	295.15	70	0.160967	0	0	0	1	0	0	0
112	10	1	22	295.15	70	0.134576	0	0	0	1	0	0	0
155.5	9	9	22	295.15	70	2.39107e-05	0	0	0	0	0	0	0
1.5	105	10	22	295.15	86.1	0.999659	1	1	1	1	1	1	1
2	95	7	22	295.15	86.1	0.998844	1	1	1	1	1	1	1
2.5	88	1	22	295.15	86.1	0.99871	1	1	1	1	1	1	1
2.535	87	1	22	295.15	86.1	0.998487	1	1	1	1	1	1	1
3	86	1	22	295.15	86.1	0.998245	1	1	1	1	1	1	1
4	85	1	22	295.15	86.1	0.99796	1	1	1	1	1	1	1
4.5	84	5	22	295.15	86.1	0.996358	1	1	1	1	1	1	1
4.99	79	5	22	295.15	86.1	0.994452	1	1	1	1	1	1	1
5	74	1	22	295.15	86.1	0.994066	1	1	1	1	1	1	1
5.5	73	1	22	295.15	86.1	0.993677	1	1	1	1	1	1	1
7	72	4	22	295.15	86.1	0.991741	1	1	1	1	1	1	1
8	68	1	22	295.15	86.1	0.991136	1	1	1	1	1	1	1
10	67	1	22	295.15	86.1	0.990308	1	1	1	1	1	1	1
11	66	1	22	295.15	86.1	0.98933	1	1	1	1	1	1	1
11.5	65	4	22	295.15	86.1	0.985147	1	1	1	1	1	1	1
12.5	61	6	22	295.15	86.1	0.978146	1	1	1	1	1	1	1
14	55	3	22	295.15	86.1	0.974186	1	1	1	1	1	1	1
17.5	52	6	22	295.15	86.1	0.964613	1	1	1	1	1	1	1
22	46	1	22	295.15	86.1	0.962674	1	1	1	1	1	1	1
25.5	45	7	22	295.15	86.1	0.946906	1	1	1	1	1	1	1
28	38	2	22	295.15	86.1	0.941447	1	1	1	1	1	1	1
30	36	1	22	295.15	86.1	0.938374	1	1	1	1	1	1	1
30.01	35	0	22	295.15	86.1	0.938374	1	1	1	1	1	1	1
32.5	34	2	22	295.15	86.1	0.931216	1	1	1	1	1	1	1
37	32	1	22	295.15	86.1	0.92744	1	1	1	1	1	1	1
42.5	31	1	22	295.15	86.1	0.923366	1	1	1	1	1	1	1
49	30	1	22	295.15	86.1	0.918918	1	1	1	1	1	1	1
49.5	29	3	22	295.15	86.1	0.903276	1	1	1	1	1	1	1
53	26	3	22	295.15	86.1	0.881892	1	1	0	1	1	1	1
54.5	23	1	22	295.15	86.1	0.873141	1	1	0	1	1	1	1
55.5	22	1	22	295.15	86.1	0.86257	1	1	0	1	1	1	1
64.5	21	1	22	295.15	86.1	0.851904	1	1	0	1	1	1	1
65.5	20	4	22	295.15	86.1	0.802984	1	1	0	1	1	1	1
70	16	1	22	295.15	86.1	0.787943	1	1	0	1	1	1	1
76.5	15	5	22	295.15	86.1	0.681345	1	0	0	1	1	1	1
112	10	1	22	295.15	86.1	0.656192	1	0	0	1	1	1	1
155.5	9	9	22	295.15	86.1	0.106961	0	0	0	1	0	0	0
1.5	105	10	24	297.15	43	0.968006	1	1	1	1	1	1	1
2	95	7	24	297.15	43	0.895684	1	1	0	1	1	1	1
2.5	88	1	24	297.15	43	0.884316	1	1	0	1	1	1	1
2.535	87	1	24	297.15	43	0.865713	1	1	0	1	1	1	1
3	86	1	24	297.15	43	0.845956	1	1	0	1	1	1	1
4	85	1	24	297.15	43	0.823252	1	1	0	1	1	1	1
4.5	84	5	24	297.15	43	0.706485	1	0	0	1	1	1	1
4.99	79	5	24	297.15	43	0.588745	1	0	0	1	1	1	1
5	74	1	24	297.15	43	0.567364	1	0	0	1	1	1	1
5.5	73	1	24	297.15	43	0.546601	1	0	0	1	1	1	1
7	72	4	24	297.15	43	0.453957	0	0	0	1	1	1	1
8	68	1	24	297.15	43	0.428333	0	0	0	1	1	1	1
10	67	1	24	297.15	43	0.395573	0	0	0	1	1	1	0
11	66	1	24	297.15	43	0.360057	0	0	0	1	1	1	0
11.5	65	4	24	297.15	43	0.240529	0	0	0	1	1	0	0
12.5	61	6	24	297.15	43	0.121957	0	0	0	1	0	0	0
14	55	3	24	297.15	43	0.0828798	0	0	0	0	0	0	0
17.5	52	6	24	297.15	43	0.0323647	0	0	0	0	0	0	0
22	46	1	24	297.15	43	0.0267211	0	0	0	0	0	0	0
25.5	45	7	24	297.15	43	0.00554477	0	0	0	0	0	0	0
28	38	2	24	297.15	43	0.00319723	0	0	0	0	0	0	0
30	36	1	24	297.15	43	0.00234206	0	0	0	0	0	0	0
30.01	35	0	24	297.15	43	0.00234206	0	0	0	0	0	0	0
32.5	34	2	24	297.15	43	0.00112963	0	0	0	0	0	0	0
37	32	1	24	297.15	43	0.000767184	0	0	0	0	0	0	0
42.5	31	1	24	297.15	43	0.000504442	0	0	0	0	0	0	0
49	30	1	24	297.15	43	0.00031851	0	0	0	0	0	0	0
49.5	29	3	24	297.15	43	6.21035e-05	0	0	0	0	0	0	0
53	26	3	24	297.15	43	6.34382e-06	0	0	0	0	0	0	0
54.5	23	1	24	297.15	43	2.45428e-06	0	0	0	0	0	0	0
55.5	22	1	24	297.15	43	7.69512e-07	0	0	0	0	0	0	0
64.5	21	1	24	297.15	43	2.35305e-07	0	0	0	0	0	0	0
65.5	20	4	24	297.15	43	8.43301e-10	0	0	0	0	0	0	0
70	16	1	24	297.15	43	1.39324e-10	0	0	0	0	0	0	0
76.5	15	5	24	297.15	43	1.35776e-16	0	0	0	0	0	0	0
112	10	1	24	297.15	43	3.77808e-18	0	0	0	0	0	0	0
155.5	9	9	24	297.15	43	3.63756e-93	0	0	0	0	0	0	0
1.5	105	10	24	297.15	66	0.997199	1	1	1	1	1	1	1
2	95	7	24	297.15	66	0.990541	1	1	1	1	1	1	1
2.5	88	1	24	297.15	66	0.98945	1	1	1	1	1	1	1
2.535	87	1	24	297.15	66	0.987637	1	1	1	1	1	1	1
3	86	1	24	297.15	66	0.985672	1	1	1	1	1	1	1
4	85	1	24	297.15	66	0.983362	1	1	1	1	1	1	1
4.5	84	5	24	297.15	66	0.970471	1	1	1	1	1	1	1
4.99	79	5	24	297.15	66	0.955328	1	1	1	1	1	1	1
5	74	1	24	297.15	66	0.952284	1	1	1	1	1	1	1
5.5	73	1	24	297.15	66	0.949226	1	1	1	1	1	1	1
7	72	4	24	297.15	66	0.93414	1	1	1	1	1	1	1
8	68	1	24	297.15	66	0.92947	1	1	1	1	1	1	1
10	67	1	24	297.15	66	0.923112	1	1	1	1	1	1	1
11	66	1	24	297.15	66	0.915651	1	1	1	1	1	1	1
11.5	65	4	24	297.15	66	0.884333	1	1	0	1	1	1	1
12.5	61	6	24	297.15	66	0.834008	1	1	0	1	1	1	1
14	55	3	24	297.15	66	0.806675	1	1	0	1	1	1	1
17.5	52	6	24	297.15	66	0.743823	1	0	0	1	1	1	1
22	46	1	24	297.15	66	0.731629	1	0	0	1	1	1	1
25.5	45	7	24	297.15	66	0.638813	1	0	0	1	1	1	1
28	38	2	24	297.15	66	0.609181	1	0	0	1	1	1	1
30	36	1	24	297.15	66	0.593042	1	0	0	1	1	1	1
30.01	35	0	24	297.15	66	0.593042	1	0	0	1	1	1	1
32.5	34	2	24	297.15	66	0.556888	1	0	0	1	1	1	1
37	32	1	24	297.15	66	0.538607	1	0	0	1	1	1	1
42.5	31	1	24	297.15	66	0.519474	1	0	0	1	1	1	1
49	30	1	24	297.15	66	0.499273	0	0	0	1	1	1	1
49.5	29	3	24	297.15	66	0.433599	0	0	0	1	1	1	1
53	26	3	24	297.15	66	0.356138	0	0	0	1	1	1	0
54.5	23	1	24	297.15	66	0.328125	0	0	0	1	1	1	0
55.5	22	1	24	297.15	66	0.296884	0	0	0	1	1	0	0
64.5	21	1	24	297.15	66	0.268038	0	0	0	1	1	0	0
65.5	20	4	24	297.15	66	0.164899	0	0	0	1	0	0	0
70	16	1	24	297.15	66	0.141177	0	0	0	1	0	0	0
76.5	15	5	24	297.15	66	0.0427759	0	0	0	0	0	0	0
112	10	1	24	297.15	66	0.0314056	0	0	0	0	0	0	0
155.5	9	9	24	297.15	66	1.06077e-08	0	0	0	0	0	0	0
1.5	105	10	24	297.15	70	0.99817	1	1	1	1	1	1	1
2	95	7	24	297.15	70	0.993813	1	1	1	1	1	1	1
2.5	88	1	24	297.15	70	0.993098	1	1	1	1	1	1	1
2.535	87	1	24	297.15	70	0.991909	1	1	1	1	1	1	1
3	86	1	24	297.15	70	0.99062	1	1	1	1	1	1	1
4	85	1	24	297.15	70	0.989103	1	1	1	1	1	1	1
4.5	84	5	24	297.15	70	0.980617	1	1	1	1	1	1	1
4.99	79	5	24	297.15	70	0.970597	1	1	1	1	1	1	1
5	74	1	24	297.15	70	0.968577	1	1	1	1	1	1	1
5.5	73	1	24	297.15	70	0.966545	1	1	1	1	1	1	1
7	72	4	24	297.15	70	0.956485	1	1	1	1	1	1	1
8	68	1	24	297.15	70	0.95336	1	1	1	1	1	1	1
10	67	1	24	297.15	70	0.949096	1	1	1	1	1	1	1
11	66	1	24	297.15	70	0.94408	1	1	1	1	1	1	1
11.5	65	4	24	297.15	70	0.922866	1	1	1	1	1	1	1
12.5	61	6	24	297.15	70	0.888224	1	1	0	1	1	1	1
14	55	3	24	297.15	70	0.869105	1	1	0	1	1	1	1
17.5	52	6	24	297.15	70	0.824264	1	1	0	1	1	1	1
22	46	1	24	297.15	70	0.815415	1	1	0	1	1	1	1
25.5	45	7	24	297.15	70	0.746284	1	0	0	1	1	1	1
28	38	2	24	297.15	70	0.723493	1	0	0	1	1	1	1
30	36	1	24	297.15	70	0.710918	1	0	0	1	1	1	1
30.01	35	0	24	297.15	70	0.710918	1	0	0	1	1	1	1
32.5	34	2	24	297.15	70	0.682308	1	0	0	1	1	1	1
37	32	1	24	297.15	70	0.667597	1	0	0	1	1	1	1
42.5	31	1	24	297.15	70	0.652014	1	0	0	1	1	1	1
49	30	1	24	297.15	70	0.635342	1	0	0	1	1	1	1
49.5	29	3	24	297.15	70	0.579442	1	0	0	1	1	1	1
53	26	3	24	297.15	70	0.509561	1	0	0	1	1	1	1
54.5	23	1	24	297.15	70	0.483017	0	0	0	1	1	1	1
55.5	22	1	24	297.15	70	0.452467	0	0	0	1	1	1	1
64.5	21	1	24	297.15	70	0.423251	0	0	0	1	1	1	1
65.5	20	4	24	297.15	70	0.308195	0	0	0	1	1	1	0
70	16	1	24	297.15	70	0.278468	0	0	0	1	1	0	0
76.5	15	5	24	297.15	70	0.127685	0	0	0	1	0	0	0
112	10	1	24	297.15	70	0.104354	0	0	0	1	0	0	0
155.5	9	9	24	297.15	70	6.20216e-06	0	0	0	0	0	0	0
1.5	105	10	24	297.15	86.1	0.99967	1	1	1	1	1	1	1
2	95	7	24	297.15	86.1	0.998884	1	1	1	1	1	1	1
2.5	88	1	24	297.15	86.1	0.998755	1	1	1	1	1	1	1
2.535	87	1	24	297.15	86.1	0.998539	1	1	1	1	1	1	1
3	86	1	24	297.15	86.1	0.998306	1	1	1	1	1	1	1
4	85	1	24	297.15	86.1	0.998031	1	1	1	1	1	1	1
4.5	84	5	24	297.15	86.1	0.996484	1	1	1	1	1	1	1
4.99	79	5	24	297.15	86.1	0.994645	1	1	1	1	1	1	1
5	74	1	24	297.15	86.1	0.994272	1	1	1	1	1	1	1
5.5	73	1	24	297.15	86.1	0.993896	1	1	1	1	1	1	1
7	72	4	24	297.15	86.1	0.992027	1	1	1	1	1	1	1
8	68	1	24	297.15	86.1	0.991443	1	1	1	1	1	1	1
10	67	1	24	297.15	86.1	0.990644	1	1	1	1	1	1	1
11	66	1	24	297.15	86.1	0.9897	1	1	1	1	1	1	1
11.5	65	4	24	297.15	86.1	0.985661	1	1	1	1	1	1	1
12.5	61	6	24	297.15	86.1	0.978899	1	1	1	1	1	1	1
14	55	3	24	297.15	86.1	0.975074	1	1	1	1	1	1	1
17.5	52	6	24	297.15	86.1	0.965825	1	1	1	1	1	1	1
22	46	1	24	297.15	86.1	0.963951	1	1	1	1	1	1	1
25.5	45	7	24	297.15	86.1	0.948708	1	1	1	1	1	1	1
28	38	2	24	297.15	86.1	0.943428	1	1	1	1	1	1	1
30	36	1	24	297.15	86.1	0.940457	1	1	1	1	1	1	1
30.01	35	0	24	297.15	86.1	0.940457	1	1	1	1	1	1	1
32.5	34	2	24	297.15	86.1	0.933532	1	1	1	1	1	1	1
37	32	1	24	297.15	86.1	0.929878	1	1	1	1	1	1	1
42.5	31	1	24	297.15	86.1	0.925935	1	1	1	1	1	1	1
49	30	1	24	297.15	86.1	0.921629	1	1	1	1	1	1	1
49.5	29	3	24	297.15	86.1	0.906483	1	1	1	1	1	1	1
53	26	3	24	297.15	86.1	0.885763	1	1	0	1	1	1	1
54.5	23	1	24	297.15	86.1	0.877278	1	1	0	1	1	1	1
55.5	22	1	24	297.15	86.1	0.867026	1	1	0	1	1	1	1
64.5	21	1	24	297.15	86.1	0.856675	1	1	0	1	1	1	1
65.5	20	4	24	297.15	86.1	0.809147	1	1	0	1	1	1	1
70	16	1	24	297.15	86.1	0.794514	1	1	0	1	1	1	1
76.5	15	5	24	297.15	86.1	0.690516	1	0	0	1	1	1	1
112	10	1	24	297.15	86.1	0.665896	1	0	0	1	1	1	1
155.5	9	9	24	297.15	86.1	0.115626	0	0	0	1	0	0	0
1.5	105	10	26	299.15	43	0.953605	1	1	1	1	1	1	1
2	95	7	26	299.15	43	0.851334	1	1	0	1	1	1	1
2.5	88	1	26	299.15	43	0.835594	1	1	0	1	1	1	1
2.535	87	1	26	299.15	43	0.810038	1	1	0	1	1	1	1
3	86	1	26	299.15	43	0.783173	1	1	0	1	1	1	1
4	85	1	26	299.15	43	0.752656	1	1	0	1	1	1	1
4.5	84	5	26	299.15	43	0.601928	1	0	0	1	1	1	1
4.99	79	5	26	299.15	43	0.461182	0	0	0	1	1	1	1
5	74	1	26	299.15	43	0.436919	0	0	0	1	1	1	1
5.5	73	1	26	299.15	43	0.413757	0	0	0	1	1	1	1
7	72	4	26	299.15	43	0.315436	0	0	0	1	1	1	0
8	68	1	26	299.15	43	0.289765	0	0	0	1	1	0	0
10	67	1	26	299.15	43	0.257966	0	0	0	1	1	0	0
11	66	1	26	299.15	43	0.22484	0	0	0	1	1	0	0
11.5	65	4	26	299.15	43	0.124712	0	0	0	1	0	0	0
12.5	61	6	26	299.15	43	0.0462359	0	0	0	0	0	0	0
14	55	3	26	299.15	43	0.0262962	0	0	0	0	0	0	0
17.5	52	6	26	299.15	43	0.00665683	0	0	0	0	0	0	0
22	46	1	26	299.15	43	0.00503143	0	0	0	0	0	0	0
25.5	45	7	26	299.15	43	0.000505703	0	0	0	0	0	0	0
28	38	2	26	299.15	43	0.000226238	0	0	0	0	0	0	0
30	36	1	26	299.15	43	0.000143575	0	0	0	0	0	0	0
30.01	35	0	26	299.15	43	0.000143575	0	0	0	0	0	0	0
32.5	34	2	26	299.15	43	4.94817e-05	0	0	0	0	0	0	0
37	32	1	26	299.15	43	2.81158e-05	0	0	0	0	0	0	0
42.5	31	1	26	299.15	43	1.52379e-05	0	0	0	0	0	0	0
49	30	1	26	299.15	43	7.78374e-06	0	0	0	0	0	0	0
49.5	29	3	26	299.15	43	7.14322e-07	0	0	0	0	0	0	0
53	26	3	26	299.15	43	2.5493e-08	0	0	0	0	0	0	0
54.5	23	1	26	299.15	43	6.36619e-09	0	0	0	0	0	0	0
55.5	22	1	26	299.15	43	1.16945e-09	0	0	0	0	0	0	0
64.5	21	1	26	299.15	43	2.07106e-10	0	0	0	0	0	0	0
65.5	20	4	26	299.15	43	5.53588e-14	0	0	0	0	0	0	0
70	16	1	26	299.15	43	3.98818e-15	0	0	0	0	0	0	0
76.5	15	5	26	299.15	43	6.58606e-24	0	0	0	0	0	0	0
112	10	1	26	299.15	43	3.51577e-26	0	0	0	0	0	0	0
155.5	9	9	26	299.15	43	8.90567e-136	0	0	0	0	0	0	0
1.5	105	10	26	299.15	66	0.996721	1	1	1	1	1	1	1
2	95	7	26	299.15	66	0.988933	1	1	1	1	1	1	1
2.5	88	1	26	299.15	66	0.987658	1	1	1	1	1	1	1
2.535	87	1	26	299.15	66	0.985538	1	1	1	1	1	1	1
3	86	1	26	299.15	66	0.983243	1	1	1	1	1	1	1
4	85	1	26	299.15	66	0.980544	1	1	1	1	1	1	1
4.5	84	5	26	299.15	66	0.96551	1	1	1	1	1	1	1
4.99	79	5	26	299.15	66	0.947891	1	1	1	1	1	1	1
5	74	1	26	299.15	66	0.944355	1	1	1	1	1	1	1
5.5	73	1	26	299.15	66	0.940805	1	1	1	1	1	1	1
7	72	4	26	299.15	66	0.92332	1	1	1	1	1	1	1
8	68	1	26	299.15	66	0.917916	1	1	1	1	1	1	1
10	67	1	26	299.15	66	0.910568	1	1	1	1	1	1	1
11	66	1	26	299.15	66	0.901956	1	1	1	1	1	1	1
11.5	65	4	26	299.15	66	0.865937	1	1	0	1	1	1	1
12.5	61	6	26	299.15	66	0.808518	1	1	0	1	1	1	1
14	55	3	26	299.15	66	0.777577	1	1	0	1	1	1	1
17.5	52	6	26	299.15	66	0.707114	1	0	0	1	1	1	1
22	46	1	26	299.15	66	0.693558	1	0	0	1	1	1	1
25.5	45	7	26	299.15	66	0.591685	1	0	0	1	1	1	1
28	38	2	26	299.15	66	0.559675	1	0	0	1	1	1	1
30	36	1	26	299.15	66	0.542351	1	0	0	1	1	1	1
30.01	35	0	26	299.15	66	0.542351	1	0	0	1	1	1	1
32.5	34	2	26	299.15	66	0.503839	1	0	0	1	1	1	1
37	32	1	26	299.15	66	0.484526	0	0	0	1	1	1	1
42.5	31	1	26	299.15	66	0.464432	0	0	0	1	1	1	1
49	30	1	26	299.15	66	0.443354	0	0	0	1	1	1	1
49.5	29	3	26	299.15	66	0.37586	0	0	0	1	1	1	0
53	26	3	26	299.15	66	0.298497	0	0	0	1	1	0	0
54.5	23	1	26	299.15	66	0.271193	0	0	0	1	1	0	0
55.5	22	1	26	299.15	66	0.241209	0	0	0	1	1	0	0
64.5	21	1	26	299.15	66	0.213999	0	0	0	1	1	0	0
65.5	20	4	26	299.15	66	0.121159	0	0	0	1	0	0	0
70	16	1	26	299.15	66	0.10101	0	0	0	1	0	0	0
76.5	15	5	26	299.15	66	0.0249528	0	0	0	0	0	0	0
112	10	1	26	299.15	66	0.0173772	0	0	0	0	0	0	0
155.5	9	9	26	299.15	66	4.59115e-10	0	0	0	0	0	0	0
1.5	105	10	26	299.15	70	0.997938	1	1	1	1	1	1	1
2	95	7	26	299.15	70	0.993031	1	1	1	1	1	1	1
2.5	88	1	26	299.15	70	0.992226	1	1	1	1	1	1	1
2.535	87	1	26	299.15	70	0.990888	1	1	1	1	1	1	1
3	86	1	26	299.15	70	0.989437	1	1	1	1	1	1	1
4	85	1	26	299.15	70	0.98773	1	1	1	1	1	1	1
4.5	84	5	26	299.15	70	0.978186	1	1	1	1	1	1	1
4.99	79	5	26	299.15	70	0.966931	1	1	1	1	1	1	1
5	74	1	26	299.15	70	0.964663	1	1	1	1	1	1	1
5.5	73	1	26	299.15	70	0.962383	1	1	1	1	1	1	1
7	72	4	26	299.15	70	0.951104	1	1	1	1	1	1	1
8	68	1	26	299.15	70	0.947603	1	1	1	1	1	1	1
10	67	1	26	299.15	70	0.942829	1	1	1	1	1	1	1
11	66	1	26	299.15	70	0.937216	1	1	1	1	1	1	1
11.5	65	4	26	299.15	70	0.91352	1	1	1	1	1	1	1
12.5	61	6	26	299.15	70	0.874973	1	1	0	1	1	1	1
14	55	3	26	299.15	70	0.853779	1	1	0	1	1	1	1
17.5	52	6	26	299.15	70	0.804309	1	1	0	1	1	1	1
22	46	1	26	299.15	70	0.794585	1	1	0	1	1	1	1
25.5	45	7	26	299.15	70	0.719096	1	0	0	1	1	1	1
28	38	2	26	299.15	70	0.694399	1	0	0	1	1	1	1
30	36	1	26	299.15	70	0.680814	1	0	0	1	1	1	1
30.01	35	0	26	299.15	70	0.680814	1	0	0	1	1	1	1
32.5	34	2	26	299.15	70	0.650021	1	0	0	1	1	1	1
37	32	1	26	299.15	70	0.63425	1	0	0	1	1	1	1
42.5	31	1	26	299.15	70	0.617593	1	0	0	1	1	1	1
49	30	1	26	299.15	70	0.599828	1	0	0	1	1	1	1
49.5	29	3	26	299.15	70	0.540701	1	0	0	1	1	1	1
53	26	3	26	299.15	70	0.467806	0	0	0	1	1	1	1
54.5	23	1	26	299.15	70	0.440439	0	0	0	1	1	1	1
55.5	22	1	26	299.15	70	0.409177	0	0	0	1	1	1	1
64.5	21	1	26	299.15	70	0.379531	0	0	0	1	1	1	0
65.5	20	4	26	299.15	70	0.265462	0	0	0	1	1	0	0
70	16	1	26	299.15	70	0.236791	0	0	0	1	1	0	0
76.5	15	5	26	299.15	70	0.0983533	0	0	0	0	0	0	0
112	10	1	26	299.15	70	0.0783513	0	0	0	0	0	0	0
155.5	9	9	26	299.15	70	1.35574e-06	0	0	0	0	0	0	0
1.5	105	10	26	299.15	86.1	0.999682	1	1	1	1	1	1	1
2	95	7	26	299.15	86.1	0.998923	1	1	1	1	1	1	1
2.5	88	1	26	299.15	86.1	0.998798	1	1	1	1	1	1	1
2.535	87	1	26	299.15	86.1	0.99859	1	1	1	1	1	1	1
3	86	1	26	299.15	86.1	0.998365	1	1	1	1	1	1	1
4	85	1	26	299.15	86.1	0.998099	1	1	1	1	1	1	1
4.5	84	5	26	299.15	86.1	0.996607	1	1	1	1	1	1	1
4.99	79	5	26	299.15	86.1	0.994831	1	1	1	1	1	1	1
5	74	1	26	299.15	86.1	0.994471	1	1	1	1	1	1	1
5.5	73	1	26	299.15	86.1	0.994108	1	1	1	1	1	1	1
7	72	4	26	299.15	86.1	0.992304	1	1	1	1	1	1	1
8	68	1	26	299.15	86.1	0.99174	1	1	1	1	1	1	1
10	67	1	26	299.15	86.1	0.990968	1	1	1	1	1	1	1
11	66	1	26	299.15	86.1	0.990057	1	1	1	1	1	1	1
11.5	65	4	26	299.15	86.1	0.986157	1	1	1	1	1	1	1
12.5	61	6	26	299.15	86.1	0.979627	1	1	1	1	1	1	1
14	55	3	26	299.15	86.1	0.975932	1	1	1	1	1	1	1
17.5	52	6	26	299.15	86.1	0.966996	1	1	1	1	1	1	1
22	46	1	26	299.15	86.1	0.965185	1	1	1	1	1	1	1
25.5	45	7	26	299.15	86.1	0.95045	1	1	1	1	1	1	1
28	38	2	26	299.15	86.1	0.945345	1	1	1	1	1	1	1
30	36	1	26	299.15	86.1	0.942471	1	1	1	1	1	1	1
30.01	35	0	26	299.15	86.1	0.942471	1	1	1	1	1	1	1
32.5	34	2	26	299.15	86.1	0.935772	1	1	1	1	1	1	1
37	32	1	26	299.15	86.1	0.932237	1	1	1	1	1	1	1
42.5	31	1	26	299.15	86.1	0.928421	1	1	1	1	1	1	1
49	30	1	26	299.15	86.1	0.924254	1	1	1	1	1	1	1
49.5	29	3	26	299.15	86.1	0.90959	1	1	1	1	1	1	1
53	26	3	26	299.15	86.1	0.889515	1	1	0	1	1	1	1
54.5	23	1	26	299.15	86.1	0.88129	1	1	0	1	1	1	1
55.5	22	1	26	299.15	86.1	0.871347	1	1	0	1	1	1	1
64.5	21	1	26	299.15	86.1	0.861306	1	1	0	1	1	1	1
65.5	20	4	26	299.15	86.1	0.815141	1	1	0	1	1	1	1
70	16	1	26	299.15	86.1	0.800909	1	1	0	1	1	1	1
76.5	15	5	26	299.15	86.1	0.699484	1	0	0	1	1	1	1
112	10	1	26	299.15	86.1	0.675399	1	0	0	1	1	1	1
155.5	9	9	26	299.15	86.1	0.124654	0	0	0	1	0	0	0
1.5	105	10	28	301.15	43	0.93295	1	1	1	1	1	1	1
2	95	7	28	301.15	43	0.790458	1	1	0	1	1	1	1
2.5	88	1	28	301.15	43	0.769198	1	1	0	1	1	1	1
2.535	87	1	28	301.15	43	0.735072	1	0	0	1	1	1	1
3	86	1	28	301.15	43	0.699729	1	0	0	1	1	1	1
4	85	1	28	301.15	43	0.660256	1	0	0	1	1	1	1
4.5	84	5	28	301.15	43	0.476346	0	0	0	1	1	1	1
4.99	79	5	28	301.15	43	0.322797	0	0	0	1	1	1	0
5	74	1	28	301.15	43	0.29829	0	0	0	1	1	0	0
5.5	73	1	28	301.15	43	0.275473	0	0	0	1	1	0	0
7	72	4	28	301.15	43	0.185322	0	0	0	1	0	0	0
8	68	1	28	301.15	43	0.163707	0	0	0	1	0	0	0
10	67	1	28	301.15	43	0.138138	0	0	0	1	0	0	0
11	66	1	28	301.15	43	0.113009	0	0	0	1	0	0	0
11.5	65	4	28	301.15	43	0.0477698	0	0	0	0	0	0	0
12.5	61	6	28	301.15	43	0.0112094	0	0	0	0	0	0	0
14	55	3	28	301.15	43	0.00491496	0	0	0	0	0	0	0
17.5	52	6	28	301.15	43	0.000660499	0	0	0	0	0	0	0
22	46	1	28	301.15	43	0.000438787	0	0	0	0	0	0	0
25.5	45	7	28	301.15	43	1.52936e-05	0	0	0	0	0	0	0
28	38	2	28	301.15	43	4.72226e-06	0	0	0	0	0	0	0
30	36	1	28	301.15	43	2.43012e-06	0	0	0	0	0	0	0
30.01	35	0	28	301.15	43	2.43012e-06	0	0	0	0	0	0	0
32.5	34	2	28	301.15	43	5.12552e-07	0	0	0	0	0	0	0
37	32	1	28	301.15	43	2.24429e-07	0	0	0	0	0	0	0
42.5	31	1	28	301.15	43	9.17125e-08	0	0	0	0	0	0	0
49	30	1	28	301.15	43	3.43724e-08	0	0	0	0	0	0	0
49.5	29	3	28	301.15	43	1.04896e-09	0	0	0	0	0	0	0
53	26	3	28	301.15	43	8.05479e-12	0	0	0	0	0	0	0
54.5	23	1	28	301.15	43	1.06112e-12	0	0	0	0	0	0	0
55.5	22	1	28	301.15	43	8.92567e-14	0	0	0	0	0	0	0
64.5	21	1	28	301.15	43	7.11713e-15	0	0	0	0	0	0	0
65.5	20	4	28	301.15	43	4.28817e-20	0	0	0	0	0	0	0
70	16	1	28	301.15	43	9.18862e-22	0	0	0	0	0	0	0
76.5	15	5	28	301.15	43	1.35783e-34	0	0	0	0	0	0	0
112	10	1	28	301.15	43	6.49606e-38	0	0	0	0	0	0	0
155.5	9	9	28	301.15	43	4.96955e-198	0	0	0	0	0	0	0
1.5	105	10	28	301.15	66	0.996161	1	1	1	1	1	1	1
2	95	7	28	301.15	66	0.987052	1	1	1	1	1	1	1
2.5	88	1	28	301.15	66	0.985562	1	1	1	1	1	1	1
2.535	87	1	28	301.15	66	0.983086	1	1	1	1	1	1	1
3	86	1	28	301.15	66	0.980405	1	1	1	1	1	1	1
4	85	1	28	301.15	66	0.977255	1	1	1	1	1	1	1
4.5	84	5	28	301.15	66	0.959732	1	1	1	1	1	1	1
4.99	79	5	28	301.15	66	0.939256	1	1	1	1	1	1	1
5	74	1	28	301.15	66	0.935154	1	1	1	1	1	1	1
5.5	73	1	28	301.15	66	0.931039	1	1	1	1	1	1	1
7	72	4	28	301.15	66	0.910808	1	1	1	1	1	1	1
8	68	1	28	301.15	66	0.90457	1	1	1	1	1	1	1
10	67	1	28	301.15	66	0.896096	1	1	0	1	1	1	1
11	66	1	28	301.15	66	0.886179	1	1	0	1	1	1	1
11.5	65	4	28	301.15	66	0.844882	1	1	0	1	1	1	1
12.5	61	6	28	301.15	66	0.779657	1	1	0	1	1	1	1
14	55	3	28	301.15	66	0.744833	1	0	0	1	1	1	1
17.5	52	6	28	301.15	66	0.666424	1	0	0	1	1	1	1
22	46	1	28	301.15	66	0.651488	1	0	0	1	1	1	1
25.5	45	7	28	301.15	66	0.540898	1	0	0	1	1	1	1
28	38	2	28	301.15	66	0.506793	1	0	0	1	1	1	1
30	36	1	28	301.15	66	0.488472	0	0	0	1	1	1	1
30.01	35	0	28	301.15	66	0.488472	0	0	0	1	1	1	1
32.5	34	2	28	301.15	66	0.448106	0	0	0	1	1	1	1
37	32	1	28	301.15	66	0.428058	0	0	0	1	1	1	1
42.5	31	1	28	301.15	66	0.407346	0	0	0	1	1	1	1
49	30	1	28	301.15	66	0.385781	0	0	0	1	1	1	0
49.5	29	3	28	301.15	66	0.317945	0	0	0	1	1	1	0
53	26	3	28	301.15	66	0.242745	0	0	0	1	1	0	0
54.5	23	1	28	301.15	66	0.216951	0	0	0	1	1	0	0
55.5	22	1	28	301.15	66	0.189137	0	0	0	1	0	0	0
64.5	21	1	28	301.15	66	0.164401	0	0	0	1	0	0	0
65.5	20	4	28	301.15	66	0.08445	0	0	0	0	0	0	0
70	16	1	28	301.15	66	0.0682494	0	0	0	0	0	0	0
76.5	15	5	28	301.15	66	0.0132743	0	0	0	0	0	0	0
112	10	1	28	301.15	66	0.00868958	0	0	0	0	0	0	0
155.5	9	9	28	301.15	66	1.16149e-11	0	0	0	0	0	0	0
1.5	105	10	28	301.15	70	0.997677	1	1	1	1	1	1	1
2	95	7	28	301.15	70	0.992151	1	1	1	1	1	1	1
2.5	88	1	28	301.15	70	0.991245	1	1	1	1	1	1	1
2.535	87	1	28	301.15	70	0.989739	1	1	1	1	1	1	1
3	86	1	28	301.15	70	0.988106	1	1	1	1	1	1	1
4	85	1	28	301.15	70	0.986185	1	1	1	1	1	1	1
4.5	84	5	28	301.15	70	0.975454	1	1	1	1	1	1	1
4.99	79	5	28	301.15	70	0.962817	1	1	1	1	1	1	1
5	74	1	28	301.15	70	0.960272	1	1	1	1	1	1	1
5.5	73	1	28	301.15	70	0.957715	1	1	1	1	1	1	1
7	72	4	28	301.15	70	0.945077	1	1	1	1	1	1	1
8	68	1	28	301.15	70	0.941157	1	1	1	1	1	1	1
10	67	1	28	301.15	70	0.935816	1	1	1	1	1	1	1
11	66	1	28	301.15	70	0.929541	1	1	1	1	1	1	1
11.5	65	4	28	301.15	70	0.903101	1	1	1	1	1	1	1
12.5	61	6	28	301.15	70	0.860278	1	1	0	1	1	1	1
14	55	3	28	301.15	70	0.836834	1	1	0	1	1	1	1
17.5	52	6	28	301.15	70	0.782401	1	1	0	1	1	1	1
22	46	1	28	301.15	70	0.771751	1	1	0	1	1	1	1
25.5	45	7	28	301.15	70	0.689646	1	0	0	1	1	1	1
28	38	2	28	301.15	70	0.663015	1	0	0	1	1	1	1
30	36	1	28	301.15	70	0.648417	1	0	0	1	1	1	1
30.01	35	0	28	301.15	70	0.648417	1	0	0	1	1	1	1
32.5	34	2	28	301.15	70	0.615466	1	0	0	1	1	1	1
37	32	1	28	301.15	70	0.598667	1	0	0	1	1	1	1
42.5	31	1	28	301.15	70	0.58098	1	0	0	1	1	1	1
49	30	1	28	301.15	70	0.562183	1	0	0	1	1	1	1
49.5	29	3	28	301.15	70	0.500141	1	0	0	1	1	1	1
53	26	3	28	301.15	70	0.42484	0	0	0	1	1	1	1
54.5	23	1	28	301.15	70	0.396941	0	0	0	1	1	1	0
55.5	22	1	28	301.15	70	0.36534	0	0	0	1	1	1	0
64.5	21	1	28	301.15	70	0.335653	0	0	0	1	1	1	0
65.5	20	4	28	301.15	70	0.224367	0	0	0	1	1	0	0
70	16	1	28	301.15	70	0.197255	0	0	0	1	0	0	0
76.5	15	5	28	301.15	70	0.0732931	0	0	0	0	0	0	0
112	10	1	28	301.15	70	0.0567281	0	0	0	0	0	0	0
155.5	9	9	28	301.15	70	2.44382e-07	0	0	0	0	0	0	0
1.5	105	10	28	301.15	86.1	0.999693	1	1	1	1	1	1	1
2	95	7	28	301.15	86.1	0.99896	1	1	1	1	1	1	1
2.5	88	1	28	301.15	86.1	0.99884	1	1	1	1	1	1	1
2.535	87	1	28	301.15	86.1	0.998639	1	1	1	1	1	1	1
3	86	1	28	301.15	86.1	0.998422	1	1	1	1	1	1	1
4	85	1	28	301.15	86.1	0.998165	1	1	1	1	1	1	1
4.5	84	5	28	301.15	86.1	0.996725	1	1	1	1	1	1	1
4.99	79	5	28	301.15	86.1	0.995011	1	1	1	1	1	1	1
5	74	1	28	301.15	86.1	0.994663	1	1	1	1	1	1	1
5.5	73	1	28	301.15	86.1	0.994313	1	1	1	1	1	1	1
7	72	4	28	301.15	86.1	0.992571	1	1	1	1	1	1	1
8	68	1	28	301.15	86.1	0.992027	1	1	1	1	1	1	1
10	67	1	28	301.15	86.1	0.991282	1	1	1	1	1	1	1
11	66	1	28	301.15	86.1	0.990402	1	1	1	1	1	1	1
11.5	65	4	28	301.15	86.1	0.986636	1	1	1	1	1	1	1
12.5	61	6	28	301.15	86.1	0.98033	1	1	1	1	1	1	1
14	55	3	28	301.15	86.1	0.976761	1	1	1	1	1	1	1
17.5	52	6	28	301.15	86.1	0.968127	1	1	1	1	1	1	1
22	46	1	28	301.15	86.1	0.966378	1	1	1	1	1	1	1
25.5	45	7	28	301.15	86.1	0.952135	1	1	1	1	1	1	1
28	38	2	28	301.15	86.1	0.947198	1	1	1	1	1	1	1
30	36	1	28	301.15	86.1	0.944419	1	1	1	1	1	1	1
30.01	35	0	28	301.15	86.1	0.944419	1	1	1	1	1	1	1
32.5	34	2	28	301.15	86.1	0.937939	1	1	1	1	1	1	1
37	32	1	28	301.15	86.1	0.934519	1	1	1	1	1	1	1
42.5	31	1	28	301.15	86.1	0.930827	1	1	1	1	1	1	1
49	30	1	28	301.15	86.1	0.926795	1	1	1	1	1	1	1
49.5	29	3	28	301.15	86.1	0.912599	1	1	1	1	1	1	1
53	26	3	28	301.15	86.1	0.893152	1	1	0	1	1	1	1
54.5	23	1	28	301.15	86.1	0.885179	1	1	0	1	1	1	1
55.5	22	1	28	301.15	86.1	0.875539	1	1	0	1	1	1	1
64.5	21	1	28	301.15	86.1	0.865799	1	1	0	1	1	1	1
65.5	20	4	28	301.15	86.1	0.820967	1	1	0	1	1	1	1
70	16	1	28	301.15	86.1	0.807129	1	1	0	1	1	1	1
76.5	15	5	28	301.15	86.1	0.70825	1	0	0	1	1	1	1
112	10	1	28	301.15	86.1	0.684699	1	0	0	1	1	1	1
155.5	9	9	28	301.15	86.1	0.134035	0	0	0	1	0	0	0
1.5	105	10	30	303.15	43	0.903575	1	1	1	1	1	1	1
2	95	7	30	303.15	43	0.709259	1	0	0	1	1	1	1
2.5	88	1	30	303.15	43	0.681563	1	0	0	1	1	1	1
2.535	87	1	30	303.15	43	0.637841	1	0	0	1	1	1	1
3	86	1	30	303.15	43	0.593538	1	0	0	1	1	1	1
4	85	1	30	303.15	43	0.545263	1	0	0	1	1	1	1
4.5	84	5	30	303.15	43	0.338421	0	0	0	1	1	1	0
4.99	79	5	30	303.15	43	0.191674	0	0	0	1	0	0	0
5	74	1	30	303.15	43	0.170791	0	0	0	1	0	0	0
5.5	73	1	30	303.15	43	0.152046	0	0	0	1	0	0	0
7	72	4	30	303.15	43	0.0852055	0	0	0	0	0	0	0
8	68	1	30	303.15	43	0.0710856	0	0	0	0	0	0	0
10	67	1	30	303.15	43	0.0554663	0	0	0	0	0	0	0
11	66	1	30	303.15	43	0.0413647	0	0	0	0	0	0	0
11.5	65	4	30	303.15	43	0.0117568	0	0	0	0	0	0	0
12.5	61	6	30	303.15	43	0.0014142	0	0	0	0	0	0	0
14	55	3	30	303.15	43	0.000424027	0	0	0	0	0	0	0
17.5	52	6	30	303.15	43	2.25916e-05	0	0	0	0	0	0	0
22	46	1	30	303.15	43	1.24295e-05	0	0	0	0	0	0	0
25.5	45	7	30	303.15	43	9.22023e-08	0	0	0	0	0	0	0
28	38	2	30	303.15	43	1.65625e-08	0	0	0	0	0	0	0
30	36	1	30	303.15	43	6.27487e-09	0	0	0	0	0	0	0
30.01	35	0	30	303.15	43	6.27487e-09	0	0	0	0	0	0	0
32.5	34	2	30	303.15	43	6.45882e-10	0	0	0	0	0	0	0
37	32	1	30	303.15	43	1.93271e-10	0	0	0	0	0	0	0
42.5	31	1	30	303.15	43	5.2283e-11	0	0	0	0	0	0	0
49	30	1	30	303.15	43	1.24644e-11	0	0	0	0	0	0	0
49.5	29	3	30	303.15	43	7.61471e-14	0	0	0	0	0	0	0
53	26	3	30	303.15	43	6.19646e-17	0	0	0	0	0	0	0
54.5	23	1	30	303.15	43	3.20678e-18	0	0	0	0	0	0	0
55.5	22	1	30	303.15	43	8.61699e-20	0	0	0	0	0	0	0
64.5	21	1	30	303.15	43	2.14154e-21	0	0	0	0	0	0	0
65.5	20	4	30	303.15	43	5.06344e-29	0	0	0	0	0	0	0
70	16	1	30	303.15	43	1.84529e-31	0	0	0	0	0	0	0
76.5	15	5	30	303.15	43	3.32127e-50	0	0	0	0	0	0	0
112	10	1	30	303.15	43	4.68402e-55	0	0	0	0	0	0	0
155.5	9	9	30	303.15	43	5.57713e-289	0	0	0	0	0	0	0
1.5	105	10	30	303.15	66	0.995506	1	1	1	1	1	1	1
2	95	7	30	303.15	66	0.984855	1	1	1	1	1	1	1
2.5	88	1	30	303.15	66	0.983114	1	1	1	1	1	1	1
2.535	87	1	30	303.15	66	0.980223	1	1	1	1	1	1	1
3	86	1	30	303.15	66	0.977093	1	1	1	1	1	1	1
4	85	1	30	303.15	66	0.973418	1	1	1	1	1	1	1
4.5	84	5	30	303.15	66	0.95301	1	1	1	1	1	1	1
4.99	79	5	30	303.15	66	0.929244	1	1	1	1	1	1	1
5	74	1	30	303.15	66	0.924494	1	1	1	1	1	1	1
5.5	73	1	30	303.15	66	0.919732	1	1	1	1	1	1	1
7	72	4	30	303.15	66	0.896373	1	1	0	1	1	1	1
8	68	1	30	303.15	66	0.889187	1	1	0	1	1	1	1
10	67	1	30	303.15	66	0.879441	1	1	0	1	1	1	1
11	66	1	30	303.15	66	0.868055	1	1	0	1	1	1	1
11.5	65	4	30	303.15	66	0.820875	1	1	0	1	1	1	1
12.5	61	6	30	303.15	66	0.747168	1	0	0	1	1	1	1
14	55	3	30	303.15	66	0.708239	1	0	0	1	1	1	1
17.5	52	6	30	303.15	66	0.621742	1	0	0	1	1	1	1
22	46	1	30	303.15	66	0.605456	1	0	0	1	1	1	1
25.5	45	7	30	303.15	66	0.48694	0	0	0	1	1	1	1
28	38	2	30	303.15	66	0.451183	0	0	0	1	1	1	1
30	36	1	30	303.15	66	0.432144	0	0	0	1	1	1	1
30.01	35	0	30	303.15	66	0.432144	0	0	0	1	1	1	1
32.5	34	2	30	303.15	66	0.390628	0	0	0	1	1	1	0
37	32	1	30	303.15	66	0.370242	0	0	0	1	1	1	0
42.5	31	1	30	303.15	66	0.349352	0	0	0	1	1	1	0
49	30	1	30	303.15	66	0.327794	0	0	0	1	1	1	0
49.5	29	3	30	303.15	66	0.261366	0	0	0	1	1	0	0
53	26	3	30	303.15	66	0.190548	0	0	0	1	0	0	0
54.5	23	1	30	303.15	66	0.167061	0	0	0	1	0	0	0
55.5	22	1	30	303.15	66	0.142265	0	0	0	1	0	0	0
64.5	21	1	30	303.15	66	0.12073	0	0	0	1	0	0	0
65.5	20	4	30	303.15	66	0.0553398	0	0	0	0	0	0	0
70	16	1	30	303.15	66	0.0431239	0	0	0	0	0	0	0
76.5	15	5	30	303.15	66	0.00633909	0	0	0	0	0	0	0
112	10	1	30	303.15	66	0.00385964	0	0	0	0	0	0	0
155.5	9	9	30	303.15	66	1.56682e-13	0	0	0	0	0	0	0
1.5	105	10	30	303.15	70	0.997383	1	1	1	1	1	1	1
2	95	7	30	303.15	70	0.99116	1	1	1	1	1	1	1
2.5	88	1	30	303.15	70	0.99014	1	1	1	1	1	1	1
2.535	87	1	30	303.15	70	0.988445	1	1	1	1	1	1	1
3	86	1	30	303.15	70	0.986607	1	1	1	1	1	1	1
4	85	1	30	303.15	70	0.984447	1	1	1	1	1	1	1
4.5	84	5	30	303.15	70	0.972384	1	1	1	1	1	1	1
4.99	79	5	30	303.15	70	0.958201	1	1	1	1	1	1	1
5	74	1	30	303.15	70	0.955348	1	1	1	1	1	1	1
5.5	73	1	30	303.15	70	0.952482	1	1	1	1	1	1	1
7	72	4	30	303.15	70	0.938331	1	1	1	1	1	1	1
8	68	1	30	303.15	70	0.933947	1	1	1	1	1	1	1
10	67	1	30	303.15	70	0.927977	1	1	1	1	1	1	1
11	66	1	30	303.15	70	0.920968	1	1	1	1	1	1	1
11.5	65	4	30	303.15	70	0.891504	1	1	0	1	1	1	1
12.5	61	6	30	303.15	70	0.844015	1	1	0	1	1	1	1
14	55	3	30	303.15	70	0.818143	1	1	0	1	1	1	1
17.5	52	6	30	303.15	70	0.758429	1	1	0	1	1	1	1
22	46	1	30	303.15	70	0.746806	1	0	0	1	1	1	1
25.5	45	7	30	303.15	70	0.657903	1	0	0	1	1	1	1
28	38	2	30	303.15	70	0.629347	1	0	0	1	1	1	1
30	36	1	30	303.15	70	0.613755	1	0	0	1	1	1	1
30.01	35	0	30	303.15	70	0.613755	1	0	0	1	1	1	1
32.5	34	2	30	303.15	70	0.578726	1	0	0	1	1	1	1
37	32	1	30	303.15	70	0.560957	1	0	0	1	1	1	1
42.5	31	1	30	303.15	70	0.542318	1	0	0	1	1	1	1
49	30	1	30	303.15	70	0.522588	1	0	0	1	1	1	1
49.5	29	3	30	303.15	70	0.458072	0	0	0	1	1	1	1
53	26	3	30	303.15	70	0.381137	0	0	0	1	1	1	0
54.5	23	1	30	303.15	70	0.353053	0	0	0	1	1	1	0
55.5	22	1	30	303.15	70	0.321545	0	0	0	1	1	1	0
64.5	21	1	30	303.15	70	0.292259	0	0	0	1	1	0	0
65.5	20	4	30	303.15	70	0.185632	0	0	0	1	0	0	0
70	16	1	30	303.15	70	0.160557	0	0	0	1	0	0	0
76.5	15	5	30	303.15	70	0.0526186	0	0	0	0	0	0	0
112	10	1	30	303.15	70	0.0394244	0	0	0	0	0	0	0
155.5	9	9	30	303.15	70	3.54486e-08	0	0	0	0	0	0	0
1.5	105	10	30	303.15	86.1	0.999704	1	1	1	1	1	1	1
2	95	7	30	303.15	86.1	0.998997	1	1	1	1	1	1	1
2.5	88	1	30	303.15	86.1	0.99888	1	1	1	1	1	1	1
2.535	87	1	30	303.15	86.1	0.998687	1	1	1	1	1	1	1
3	86	1	30	303.15	86.1	0.998477	1	1	1	1	1	1	1
4	85	1	30	303.15	86.1	0.998229	1	1	1	1	1	1	1
4.5	84	5	30	303.15	86.1	0.996839	1	1	1	1	1	1	1
4.99	79	5	30	303.15	86.1	0.995184	1	1	1	1	1	1	1
5	74	1	30	303.15	86.1	0.994849	1	1	1	1	1	1	1
5.5	73	1	30	303.15	86.1	0.994511	1	1	1	1	1	1	1
7	72	4	30	303.15	86.1	0.992829	1	1	1	1	1	1	1
8	68	1	30	303.15	86.1	0.992304	1	1	1	1	1	1	1
10	67	1	30	303.15	86.1	0.991584	1	1	1	1	1	1	1
11	66	1	30	303.15	86.1	0.990735	1	1	1	1	1	1	1
11.5	65	4	30	303.15	86.1	0.987099	1	1	1	1	1	1	1
12.5	61	6	30	303.15	86.1	0.981009	1	1	1	1	1	1	1
14	55	3	30	303.15	86.1	0.977562	1	1	1	1	1	1	1
17.5	52	6	30	303.15	86.1	0.969221	1	1	1	1	1	1	1
22	46	1	30	303.15	86.1	0.96753	1	1	1	1	1	1	1
25.5	45	7	30	303.15	86.1	0.953764	1	1	1	1	1	1	1
28	38	2	30	303.15	86.1	0.94899	1	1	1	1	1	1	1
30	36	1	30	303.15	86.1	0.946302	1	1	1	1	1	1	1
30.01	35	0	30	303.15	86.1	0.946302	1	1	1	1	1	1	1
32.5	34	2	30	303.15	86.1	0.940036	1	1	1	1	1	1	1
37	32	1	30	303.15	86.1	0.936727	1	1	1	1	1	1	1
42.5	31	1	30	303.15	86.1	0.933155	1	1	1	1	1	1	1
49	30	1	30	303.15	86.1	0.929253	1	1	1	1	1	1	1
49.5	29	3	30	303.15	86.1	0.915512	1	1	1	1	1	1	1
53	26	3	30	303.15	86.1	0.896676	1	1	0	1	1	1	1
54.5	23	1	30	303.15	86.1	0.88895	1	1	0	1	1	1	1
55.5	22	1	30	303.15	86.1	0.879604	1	1	0	1	1	1	1
64.5	21	1	30	303.15	86.1	0.870157	1	1	0	1	1	1	1
65.5	20	4	30	303.15	86.1	0.82663	1	1	0	1	1	1	1
70	16	1	30	303.15	86.1	0.813178	1	1	0	1	1	1	1
76.5	15	5	30	303.15	86.1	0.716816	1	0	0	1	1	1	1
112	10	1	30	303.15	86.1	0.693797	1	0	0	1	1	1	1
155.5	9	9	30	303.15	86.1	0.143758	0	0	0	1	0	0	0
