# Supplementary material for: Patterns of foot-and-mouth disease virus detection in environmental samples in an endemic setting
Source: Front Vet Sci. 2023 Jun 16;10:1157538. doi: 10.3389/fvets.2023.1157538 (PMC10312077; doi:10.3389/fvets.2023.1157538)
Supplement: Supplementary file 2 [file Data_Sheet_2.XLSX]

## Sheet: Sheet1
dist	path	Sample	binsamp	ID	Herd	fmdvtm	fmdv	fm30	fm35	fm40	ct	Avetemp	AveRH	k	day	week	date
		PVE 1	PVE	G10000	1	Pos	1	0	1	1	35.4585	25.9083	76.2	299.058	1	week 1	2016-08-24
		PVE 2	PVE	G10001	1	Pos	1	0	1	1	35.4596	25.9083	76.2	299.058	1	week 1	2016-08-24
		PVE 3	PVE	G10002	1	Pos	1	0	1	1	32.279	25.9083	76.2	299.058	1	week 1	2016-08-24
		PVE 4	PVE	G10003	1	Neg	0	0	0	0	Undetermined	25.9083	76.2	299.058	1	week 1	2016-08-24
		DSE	DSE	G10004	1	Pos	1	0	0	1	37.9364	25.9083	76.2	299.058	1	week 1	2016-08-24
		RE1	RSE	G10005	1	Pos	1	0	0	1	36.3927	25.9083	76.2	299.058	1	week 1	2016-08-24
		RE2	RSE	G10006	1	Pos	1	0	0	1	37.9364	25.9083	76.2	299.058	1	week 1	2016-08-24
0	HT	HT	HT	G10009	1	Pos	1	0	0	1	38.2329	25.9083	76.2	299.058	1	week 1	2016-08-24
50	HT	HT	HT	G10010	1	Neg	0	0	0	0	Undetermined	25.9083	76.2	299.058	1	week 1	2016-08-24
75	HT	HT	HT	G10011	1	Pos	1	1	1	1	25.0911	25.9083	76.2	299.058	1	week 1	2016-08-24
100	HT	HT	HT	G10012	1	Neg	0	0	0	0	Undetermined	25.9083	76.2	299.058	1	week 1	2016-08-24
0	MT	MT	MT	G10017	1	Pos	1	0	0	1	38.7559	25.9083	76.2	299.058	1	week 1	2016-08-24
50	MT	MT	MT	G10018	1	Neg	0	0	0	0	Undetermined	25.9083	76.2	299.058	1	week 1	2016-08-24
75	MT	MT	MT	G10019	1	Pos	1	0	0	0	42.2512	25.9083	76.2	299.058	1	week 1	2016-08-24
100	MT	MT	MT	G10020	1	Neg	0	0	0	0	Undetermined	25.9083	76.2	299.058	1	week 1	2016-08-24
0	NT	NT	NT	G10025	1	Pos	1	0	0	1	37.0488	25.9083	76.2	299.058	1	week 1	2016-08-24
50	NT	NT	NT	G10026	1	Pos	1	0	0	1	38.5027	25.9083	76.2	299.058	1	week 1	2016-08-24
75	NT	NT	NT	G10027	1	Pos	1	0	1	1	31.0188	25.9083	76.2	299.058	1	week 1	2016-08-24
100	NT	NT	NT	G10028	1	Neg	0	0	0	0	Undetermined	25.9083	76.2	299.058	1	week 1	2016-08-24
		HWS	OPE	G10037	1	Neg	0	0	0	0	Undetermined	25.9083	76.2	299.058	1	week 1	2016-08-24
		HFS	OPE	G10038	1	Pos	1	0	0	1	38.0747	25.9083	76.2	299.058	1	week 1	2016-08-24
		HS	HSE	G10039	1	Neg	0	0	0	0	Undetermined	25.9083	76.2	299.058	1	week 1	2016-08-24
		PVE 1	PVE	G10040	3	Neg	0	0	0	0	Undetermined	25.7139	75.5417	298.864	1	week 1	2016-08-25
		PVE 2	PVE	G10041	3	Pos	1	0	0	1	39.5094	25.7139	75.5417	298.864	1	week 1	2016-08-25
		PVE 3	PVE	G10042	3	Neg	0	0	0	0	Undetermined	25.7139	75.5417	298.864	1	week 1	2016-08-25
		PVE 4	PVE	G10043	3	Neg	0	0	0	0	Undetermined	25.7139	75.5417	298.864	1	week 1	2016-08-25
		RE1	RSE	G10044	3	Neg	0	0	0	0	Undetermined	25.7139	75.5417	298.864	1	week 1	2016-08-25
		RE2	RSE	G10045	3	Pos	1	1	1	1	28.7455	25.7139	75.5417	298.864	1	week 1	2016-08-25
		VE1	OPE	G10046	3	Neg	0	0	0	0	Undetermined	25.7139	75.5417	298.864	1	week 1	2016-08-25
0	HT	HT	HT	G10047	3	Neg	0	0	0	0	Undetermined	25.7139	75.5417	298.864	1	week 1	2016-08-25
50	HT	HT	HT	G10048	3	Neg	0	0	0	0	Undetermined	25.7139	75.5417	298.864	1	week 1	2016-08-25
75	HT	HT	HT	G10049	3	Neg	0	0	0	0	Undetermined	25.7139	75.5417	298.864	1	week 1	2016-08-25
100	HT	HT	HT	G10050	3	Neg	0	0	0	0	Undetermined	25.7139	75.5417	298.864	1	week 1	2016-08-25
0	MT	MT	MT	G10058	3	Neg	0	0	0	0	Undetermined	25.7139	75.5417	298.864	1	week 1	2016-08-25
50	MT	MT	MT	G10059	3	Pos	1	0	0	1	37.45	25.7139	75.5417	298.864	1	week 1	2016-08-25
75	MT	MT	MT	G10060	3	Neg	0	0	0	0	Undetermined	25.7139	75.5417	298.864	1	week 1	2016-08-25
100	MT	MT	MT	G10061	3	Neg	0	0	0	0	Undetermined	25.7139	75.5417	298.864	1	week 1	2016-08-25
0	NT	NT	NT	G10066	3	Neg	0	0	0	0	Undetermined	25.7139	75.5417	298.864	1	week 1	2016-08-25
50	NT	NT	NT	G10067	3	Neg	0	0	0	0	Undetermined	25.7139	75.5417	298.864	1	week 1	2016-08-25
75	NT	NT	NT	G10068	3	Neg	0	0	0	0	Undetermined	25.7139	75.5417	298.864	1	week 1	2016-08-25
100	NT	NT	NT	G10069	3	Pos	1	0	0	1	38.5128	25.7139	75.5417	298.864	1	week 1	2016-08-25
		PVS 1	PVS	G10074	3	Pos	1	1	1	1	30.9824	25.7139	75.5417	298.864	1	week 1	2016-08-25
		PVS 2	PVS	G10075	3	Pos	1	0	0	0	40.4957	25.7139	75.5417	298.864	1	week 1	2016-08-25
		PVS 3	PVS	G10076	3	Neg	0	0	0	0	Undetermined	25.7139	75.5417	298.864	1	week 1	2016-08-25
		PVS 4	PVS	G10077	3	Pos	1	0	0	1	36.9227	25.7139	75.5417	298.864	1	week 1	2016-08-25
		HSS	HSS	G10078	3	Neg	0	0	0	0	Undetermined	25.7139	75.5417	298.864	1	week 1	2016-08-25
		PVE 1	PVE	G10079	2	Neg	0	0	0	0	Undetermined	24.2667	78.9583	297.417	1	week 1	2016-08-26
		PVE 2	PVE	G10080	2	Pos	1	1	1	1	29.1143	24.2667	78.9583	297.417	1	week 1	2016-08-26
		PVE 3	PVE	G10081	2	Neg	0	0	0	0	Undetermined	24.2667	78.9583	297.417	1	week 1	2016-08-26
		PVE 4	PVE	G10082	2	Neg	0	0	0	0	Undetermined	24.2667	78.9583	297.417	1	week 1	2016-08-26
		RE1	RSE	G10083	2	Neg	0	0	0	0	Undetermined	24.2667	78.9583	297.417	1	week 1	2016-08-26
		RE2	RSE	G10084	2	Neg	0	0	0	0	Undetermined	24.2667	78.9583	297.417	1	week 1	2016-08-26
		DSE	DSE	G10085	2	Neg	0	0	0	0	Undetermined	24.2667	78.9583	297.417	1	week 1	2016-08-26
0	HT	HT	HT	G10090	2	Neg	0	0	0	0	Undetermined	24.2667	78.9583	297.417	1	week 1	2016-08-26
50	HT	HT	HT	G10091	2	Neg	0	0	0	0	Undetermined	24.2667	78.9583	297.417	1	week 1	2016-08-26
75	HT	HT	HT	G10092	2	Neg	0	0	0	0	Undetermined	24.2667	78.9583	297.417	1	week 1	2016-08-26
100	HT	HT	HT	G10093	2	Neg	0	0	0	0	Undetermined	24.2667	78.9583	297.417	1	week 1	2016-08-26
		HSE	HSE	G10101	2	Neg	0	0	0	0	Undetermined	24.2667	78.9583	297.417	1	week 1	2016-08-26
		OSE	OPE	G10102	2	Pos	1	0	0	1	38.6503	24.2667	78.9583	297.417	1	week 1	2016-08-26
0	MT	MT	MT	G10105	2	Neg	0	0	0	0	Undetermined	24.2667	78.9583	297.417	1	week 1	2016-08-26
50	MT	MT	MT	G10106	2	Neg	0	0	0	0	Undetermined	24.2667	78.9583	297.417	1	week 1	2016-08-26
75	MT	MT	MT	G10107	2	Pos	1	0	0	1	38.0785	24.2667	78.9583	297.417	1	week 1	2016-08-26
100	MT	MT	MT	G10108	2	Neg	0	0	0	0	Undetermined	24.2667	78.9583	297.417	1	week 1	2016-08-26
0	NT	NT	NT	G10113	2	Neg	0	0	0	0	Undetermined	24.2667	78.9583	297.417	1	week 1	2016-08-26
50	NT	NT	NT	G10114	2	Neg	0	0	0	0	Undetermined	24.2667	78.9583	297.417	1	week 1	2016-08-26
75	NT	NT	NT	G10115	2	Pos	1	0	1	1	35.6304	24.2667	78.9583	297.417	1	week 1	2016-08-26
100	NT	NT	NT	G10116	2	Neg	0	0	0	0	Undetermined	24.2667	78.9583	297.417	1	week 1	2016-08-26
		PVE 1	PVE	G10121	1	Neg	0	0	0	0	Undetermined	24.6528	80.8028	297.803	4	week 1	2016-08-27
		PVE 2	PVE	G10122	1	Neg	0	0	0	0	Undetermined	24.6528	80.8028	297.803	4	week 1	2016-08-27
		PVE 3	PVE	G10123	1	Neg	0	0	0	0	Undetermined	24.6528	80.8028	297.803	4	week 1	2016-08-27
		PVE 4	PVE	G10124	1	Pos	1	0	0	1	36.6368	24.6528	80.8028	297.803	4	week 1	2016-08-27
		DSE	DSE	G10125	1	Neg	0	0	0	0	Undetermined	24.6528	80.8028	297.803	4	week 1	2016-08-27
		RE1	RSE	G10126	1	Neg	0	0	0	0	Undetermined	24.6528	80.8028	297.803	4	week 1	2016-08-27
		RE2	RSE	G10127	1	Neg	0	0	0	0	Undetermined	24.6528	80.8028	297.803	4	week 1	2016-08-27
0	HT	HT	HT	G10128	1	Neg	0	0	0	0	Undetermined	24.6528	80.8028	297.803	4	week 1	2016-08-27
50	HT	HT	HT	G10129	1	Neg	0	0	0	0	Undetermined	24.6528	80.8028	297.803	4	week 1	2016-08-27
75	HT	HT	HT	G10130	1	Neg	0	0	0	0	Undetermined	24.6528	80.8028	297.803	4	week 1	2016-08-27
100	HT	HT	HT	G10131	1	Neg	0	0	0	0	Undetermined	24.6528	80.8028	297.803	4	week 1	2016-08-27
0	MT	MT	MT	G10136	1	Neg	0	0	0	0	Undetermined	24.6528	80.8028	297.803	4	week 1	2016-08-27
50	MT	MT	MT	G10137	1	Neg	0	0	0	0	Undetermined	24.6528	80.8028	297.803	4	week 1	2016-08-27
75	MT	MT	MT	G10138	1	Neg	0	0	0	0	Undetermined	24.6528	80.8028	297.803	4	week 1	2016-08-27
100	MT	MT	MT	G10139	1	Neg	0	0	0	0	Undetermined	24.6528	80.8028	297.803	4	week 1	2016-08-27
0	NT	NT	NT	G10144	1	Neg	0	0	0	0	Undetermined	24.6528	80.8028	297.803	4	week 1	2016-08-27
50	NT	NT	NT	G10145	1	Neg	0	0	0	0	Undetermined	24.6528	80.8028	297.803	4	week 1	2016-08-27
75	NT	NT	NT	G10146	1	Neg	0	0	0	0	Undetermined	24.6528	80.8028	297.803	4	week 1	2016-08-27
100	NT	NT	NT	G10147	1	Neg	0	0	0	0	Undetermined	24.6528	80.8028	297.803	4	week 1	2016-08-27
		PVE 1	PVE	G10152	3	Pos	1	0	1	1	32.6522	24.8167	80.2583	297.967	4	week 1	2016-08-28
		DSE	DSE	G10153	3	Neg	0	0	0	0	Undetermined	24.8167	80.2583	297.967	4	week 1	2016-08-28
		RE1	RSE	G10154	3	Neg	0	0	0	0	Undetermined	24.8167	80.2583	297.967	4	week 1	2016-08-28
		HSE	HSE	G10155	3	Pos	1	0	0	0	41.3421	24.8167	80.2583	297.967	4	week 1	2016-08-28
		OSE	OPE	G10156	3	Pos	1	0	1	1	34.9123	24.8167	80.2583	297.967	4	week 1	2016-08-28
0	HT	HT	HT	G10157	3	Pos	1	1	1	1	24.2319	24.8167	80.2583	297.967	4	week 1	2016-08-28
50	HT	HT	HT	G10158	3	Neg	0	0	0	0	Undetermined	24.8167	80.2583	297.967	4	week 1	2016-08-28
75	HT	HT	HT	G10159	3	Neg	0	0	0	0	Undetermined	24.8167	80.2583	297.967	4	week 1	2016-08-28
100	HT	HT	HT	G10160	3	Pos	1	0	0	1	38.5341	24.8167	80.2583	297.967	4	week 1	2016-08-28
0	MT	MT	MT	G10170	3	Pos	1	0	1	1	33.6722	24.8167	80.2583	297.967	4	week 1	2016-08-28
50	MT	MT	MT	G10171	3	Neg	0	0	0	0	Undetermined	24.8167	80.2583	297.967	4	week 1	2016-08-28
75	MT	MT	MT	G10172	3	Neg	0	0	0	0	Undetermined	24.8167	80.2583	297.967	4	week 1	2016-08-28
100	MT	MT	MT	G10173	3	Neg	0	0	0	0	Undetermined	24.8167	80.2583	297.967	4	week 1	2016-08-28
0	NT	NT	NT	G10178	3	Pos	1	0	0	1	37.289	24.8167	80.2583	297.967	4	week 1	2016-08-28
50	NT	NT	NT	G10179	3	Neg	0	0	0	0	Undetermined	24.8167	80.2583	297.967	4	week 1	2016-08-28
75	NT	NT	NT	G10180	3	Pos	1	1	1	1	27.3067	24.8167	80.2583	297.967	4	week 1	2016-08-28
100	NT	NT	NT	G10181	3	Neg	0	0	0	0	Undetermined	24.8167	80.2583	297.967	4	week 1	2016-08-28
		PVS 1	PVS	G10186	3	Neg	0	0	0	0	Undetermined	24.8167	80.2583	297.967	4	week 1	2016-08-28
		DSS	DSS	G10187	3	Neg	0	0	0	0	Undetermined	24.8167	80.2583	297.967	4	week 1	2016-08-28
		PVE 1	PVE	G10188	2	Neg	0	0	0	0	Undetermined	28.1667	61.3444	301.317	4	week 1	2016-08-29
		PVE 2	PVE	G10189	2	Neg	0	0	0	0	Undetermined	28.1667	61.3444	301.317	4	week 1	2016-08-29
		PVE 3	PVE	G10190	2	Pos	1	0	0	0	42.3456	28.1667	61.3444	301.317	4	week 1	2016-08-29
		PVE 4	PVE	G10191	2	Neg	0	0	0	0	Undetermined	28.1667	61.3444	301.317	4	week 1	2016-08-29
		DSE	DSE	G10192	2	Neg	0	0	0	0	Undetermined	28.1667	61.3444	301.317	4	week 1	2016-08-29
		RE1	RSE	G10193	2	Neg	0	0	0	0	Undetermined	28.1667	61.3444	301.317	4	week 1	2016-08-29
		RE2	RSE	G10194	2	Neg	0	0	0	0	Undetermined	28.1667	61.3444	301.317	4	week 1	2016-08-29
0	MT	MT	MT	G10195	2	Neg	0	0	0	0	Undetermined	28.1667	61.3444	301.317	4	week 1	2016-08-29
50	MT	MT	MT	G10196	2	Neg	0	0	0	0	Undetermined	28.1667	61.3444	301.317	4	week 1	2016-08-29
75	MT	MT	MT	G10197	2	Neg	0	0	0	0	Undetermined	28.1667	61.3444	301.317	4	week 1	2016-08-29
100	MT	MT	MT	G10198	2	Neg	0	0	0	0	Undetermined	28.1667	61.3444	301.317	4	week 1	2016-08-29
0	HT	HT	HT	G10203	2	Pos	1	0	0	1	38.4533	28.1667	61.3444	301.317	4	week 1	2016-08-29
50	HT	HT	HT	G10204	2	Neg	0	0	0	0	Undetermined	28.1667	61.3444	301.317	4	week 1	2016-08-29
75	HT	HT	HT	G10205	2	Neg	0	0	0	0	Undetermined	28.1667	61.3444	301.317	4	week 1	2016-08-29
100	HT	HT	HT	G10206	2	Neg	0	0	0	0	Undetermined	28.1667	61.3444	301.317	4	week 1	2016-08-29
0	NT	NT	NT	G10214	2	Pos	1	0	1	1	32.789	28.1667	61.3444	301.317	4	week 1	2016-08-29
50	NT	NT	NT	G10215	2	Neg	0	0	0	0	Undetermined	28.1667	61.3444	301.317	4	week 1	2016-08-29
75	NT	NT	NT	G10216	2	Neg	0	0	0	0	Undetermined	28.1667	61.3444	301.317	4	week 1	2016-08-29
100	NT	NT	NT	G10217	2	Neg	0	0	0	0	Undetermined	28.1667	61.3444	301.317	4	week 1	2016-08-29
		HSE	HSE	G10222	2	Neg	0	0	0	0	Undetermined	28.1667	61.3444	301.317	4	week 1	2016-08-29
		PVE1	PVE	G10237	1	Neg	0	0	0	0	Undetermined	29.6806	43.1	302.831	1	week 1	2016-10-24
		PVE2	PVE	G10253	1	Pos	1	0	0	1	36.4646	29.6806	43.1	302.831	1	week 1	2016-10-24
		PVE3	PVE	G10250	1	Neg	0	0	0	0	Undetermined	29.6806	43.1	302.831	1	week 1	2016-10-24
		PVE4	PVE	G10252	1	Neg	0	0	0	0	Undetermined	29.6806	43.1	302.831	1	week 1	2016-10-24
		RSE	RSE	G10239	1	Neg	0	0	0	0	Undetermined	29.6806	43.1	302.831	1	week 1	2016-10-24
		HSE	HSE	G10240	1	Neg	0	0	0	0	Undetermined	29.6806	43.1	302.831	1	week 1	2016-10-24
		DSE	DSE	G10251	1	Neg	0	0	0	0	Undetermined	29.6806	43.1	302.831	1	week 1	2016-10-24
0	HT	HT	HT	G10238	1	Pos	1	0	0	1	38.3357	29.6806	43.1	302.831	1	week 1	2016-10-24
50	HT	HT	HT	G10241	1	Pos	1	0	0	1	37.9188	29.6806	43.1	302.831	1	week 1	2016-10-24
75	HT	HT	HT	G10242	1	Neg	0	0	0	0	Undetermined	29.6806	43.1	302.831	1	week 1	2016-10-24
100	HT	HT	HT	G10236	1	Neg	0	0	0	0	Undetermined	29.6806	43.1	302.831	1	week 1	2016-10-24
0	MT	MT	MT	G10246	1	Neg	0	0	0	0	Undetermined	29.6806	43.1	302.831	1	week 1	2016-10-24
50	MT	MT	MT	G10247	1	Neg	0	0	0	0	Undetermined	29.6806	43.1	302.831	1	week 1	2016-10-24
75	MT	MT	MT	G10248	1	Neg	0	0	0	0	Undetermined	29.6806	43.1	302.831	1	week 1	2016-10-24
100	MT	MT	MT	G10249	1	Neg	0	0	0	0	Undetermined	29.6806	43.1	302.831	1	week 1	2016-10-24
0	NT	NT	NT	G10245	1	Neg	0	0	0	0	Undetermined	29.6806	43.1	302.831	1	week 1	2016-10-24
75	NT	NT	NT	G10243	1	Neg	0	0	0	0	Undetermined	29.6806	43.1	302.831	1	week 1	2016-10-24
100	NT	NT	NT	G10244	1	Neg	0	0	0	0	Undetermined	29.6806	43.1	302.831	1	week 1	2016-10-24
		HSS	HSS	G10258	1	Neg	0	0	0	0	Undetermined	29.6806	43.1	302.831	1	week 1	2016-10-24
		PVS2	PVS	G10261	1	Neg	0	0	0	0	Undetermined	29.6806	43.1	302.831	1	week 1	2016-10-24
		PVS1	PVS	G10263	1	Neg	0	0	0	0	Undetermined	29.6806	43.1	302.831	1	week 1	2016-10-24
		RSS1	RSS	G10260	1	Neg	0	0	0	0	Undetermined	29.6806	43.1	302.831	1	week 1	2016-10-24
		RSS2	RSS	G10262	1	Neg	0	0	0	0	Undetermined	29.6806	43.1	302.831	1	week 1	2016-10-24
		PVE1	PVE	G10300	3	Neg	0	0	0	0	Undetermined	30.8111	42.5722	303.961	1	week 1	2016-10-25
		PVE2	PVE	G10296	3	Neg	0	0	0	0	Undetermined	30.8111	42.5722	303.961	1	week 1	2016-10-25
		PVE3	PVE	G10297	3	Neg	0	0	0	0	Undetermined	30.8111	42.5722	303.961	1	week 1	2016-10-25
		PVE4	PVE	G10301	3	Neg	0	0	0	0	Undetermined	30.8111	42.5722	303.961	1	week 1	2016-10-25
		HSE	HSE	G10298	3	Neg	0	0	0	0	Undetermined	30.8111	42.5722	303.961	1	week 1	2016-10-25
		DSE	DSE	G10299	3	Neg	0	0	0	0	Undetermined	30.8111	42.5722	303.961	1	week 1	2016-10-25
		RSE	RSE	G10302	3	Neg	0	0	0	0	Undetermined	30.8111	42.5722	303.961	1	week 1	2016-10-25
0	HT	HT	HT	G10290	3	Neg	0	0	0	0	Undetermined	30.8111	42.5722	303.961	1	week 1	2016-10-25
50	HT	HT	HT	G10292	3	Neg	0	0	0	0	Undetermined	30.8111	42.5722	303.961	1	week 1	2016-10-25
75	HT	HT	HT	G10293	3	Neg	0	0	0	0	Undetermined	30.8111	42.5722	303.961	1	week 1	2016-10-25
100	HT	HT	HT	G10291	3	Neg	0	0	0	0	Undetermined	30.8111	42.5722	303.961	1	week 1	2016-10-25
0	MT	MT	MT	G10288	3	Neg	0	0	0	0	Undetermined	30.8111	42.5722	303.961	1	week 1	2016-10-25
50	MT	MT	MT	G10286	3	Neg	0	0	0	0	Undetermined	30.8111	42.5722	303.961	1	week 1	2016-10-25
75	MT	MT	MT	G10287	3	Neg	0	0	0	0	Undetermined	30.8111	42.5722	303.961	1	week 1	2016-10-25
100	MT	MT	MT	G10277	3	Neg	0	0	0	0	Undetermined	30.8111	42.5722	303.961	1	week 1	2016-10-25
0	NT	NT	NT	G10289	3	Neg	0	0	0	0	Undetermined	30.8111	42.5722	303.961	1	week 1	2016-10-25
50	NT	NT	NT	G10278	3	Neg	0	0	0	0	Undetermined	30.8111	42.5722	303.961	1	week 1	2016-10-25
75	NT	NT	NT	G10295	3	Neg	0	0	0	0	Undetermined	30.8111	42.5722	303.961	1	week 1	2016-10-25
100	NT	NT	NT	G10294	3	Neg	0	0	0	0	Undetermined	30.8111	42.5722	303.961	1	week 1	2016-10-25
		PVS1	PVS	G10280	3	Neg	0	0	0	0	Undetermined	30.8111	42.5722	303.961	1	week 1	2016-10-25
		PVS2	PVS	G10284	3	Neg	0	0	0	0	Undetermined	30.8111	42.5722	303.961	1	week 1	2016-10-25
		PVS3	PVS	G10285	3	Neg	0	0	0	0	Undetermined	30.8111	42.5722	303.961	1	week 1	2016-10-25
		PVS4	PVS	G10283	3	Neg	0	0	0	0	Undetermined	30.8111	42.5722	303.961	1	week 1	2016-10-25
		HSS	HSS	G10279	3	Neg	0	0	0	0	Undetermined	30.8111	42.5722	303.961	1	week 1	2016-10-25
		DSS	DSS	G10281	3	Neg	0	0	0	0	Undetermined	30.8111	42.5722	303.961	1	week 1	2016-10-25
		PVE1	PVE	G10311	2	Neg	0	0	0	0	Undetermined	28.725	41.9861	301.875	1	week 1	2016-10-26
		PVE2	PVE	G10320	2	Neg	0	0	0	0	Undetermined	28.725	41.9861	301.875	1	week 1	2016-10-26
		RSE	RSE	G10312	2	Neg	0	0	0	0	Undetermined	28.725	41.9861	301.875	1	week 1	2016-10-26
		DSE	DSE	G10323	2	Neg	0	0	0	0	Undetermined	28.725	41.9861	301.875	1	week 1	2016-10-26
		HSE	HSE	G10325	2	Neg	0	0	0	0	Undetermined	28.725	41.9861	301.875	1	week 1	2016-10-26
50	HT	HT	HT	G10315	2	Neg	0	0	0	0	Undetermined	28.725	41.9861	301.875	1	week 1	2016-10-26
75	HT	HT	HT	G10324	2	Neg	0	0	0	0	Undetermined	28.725	41.9861	301.875	1	week 1	2016-10-26
100	HT	HT	HT	G10326	2	Neg	0	0	0	0	Undetermined	28.725	41.9861	301.875	1	week 1	2016-10-26
0	MT	MT	MT	G10313	2	Neg	0	0	0	0	Undetermined	28.725	41.9861	301.875	1	week 1	2016-10-26
0	MT	MT	MT	G10317	2	Pos	1	0	0	1	38.1336	28.725	41.9861	301.875	1	week 1	2016-10-26
50	MT	MT	MT	G10329	2	Neg	0	0	0	0	Undetermined	28.725	41.9861	301.875	1	week 1	2016-10-26
75	MT	MT	MT	G10332	2	Neg	0	0	0	0	Undetermined	28.725	41.9861	301.875	1	week 1	2016-10-26
100	MT	MT	MT	G10308	2	Neg	0	0	0	0	Undetermined	28.725	41.9861	301.875	1	week 1	2016-10-26
0	NT	NT	NT	G10336	2	Neg	0	0	0	0	Undetermined	28.725	41.9861	301.875	1	week 1	2016-10-26
50	NT	NT	NT	G10331	2	Neg	0	0	0	0	Undetermined	28.725	41.9861	301.875	1	week 1	2016-10-26
75	NT	NT	NT	G10314	2	Neg	0	0	0	0	Undetermined	28.725	41.9861	301.875	1	week 1	2016-10-26
100	NT	NT	NT	G10307	2	Neg	0	0	0	0	Undetermined	28.725	41.9861	301.875	1	week 1	2016-10-26
		RSS	RSS	G10328	2	Neg	0	0	0	0	Undetermined	28.725	41.9861	301.875	1	week 1	2016-10-26
		HSS	HSS	G10304	2	Neg	0	0	0	0	Undetermined	28.725	41.9861	301.875	1	week 1	2016-10-26
		PVS	PVS	G10306	2	Neg	0	0	0	0	Undetermined	28.725	41.9861	301.875	1	week 1	2016-10-26
		PVE1	PVE	G10370	1	Neg	0	0	0	0	Undetermined	26.2625	42.8625	299.412	14	week 2	2016-11-07
		PVE2	PVE	G10365	1	Pos	1	0	0	1	38.0468	26.2625	42.8625	299.412	14	week 2	2016-11-07
		RSE	RSE	G10363	1	Pos	1	0	0	1	37.1842	26.2625	42.8625	299.412	14	week 2	2016-11-07
		DSE	DSE	G10354	1	Neg	0	0	0	0	Undetermined	26.2625	42.8625	299.412	14	week 2	2016-11-07
		HSE	HSE	G10349	1	Neg	0	0	0	0	Undetermined	26.2625	42.8625	299.412	14	week 2	2016-11-07
0	HT	HT	HT	G10368	1	Neg	0	0	0	0	Undetermined	26.2625	42.8625	299.412	14	week 2	2016-11-07
50	HT	HT	HT	G10358	1	Pos	1	0	0	1	36.7222	26.2625	42.8625	299.412	14	week 2	2016-11-07
75	HT	HT	HT	G10367	1	Neg	0	0	0	0	Undetermined	26.2625	42.8625	299.412	14	week 2	2016-11-07
50	MT	MT	MT	G10361	1	Neg	0	0	0	0	Undetermined	26.2625	42.8625	299.412	14	week 2	2016-11-07
100	MT	MT	MT	G10356	1	Pos	1	0	0	1	38.1265	26.2625	42.8625	299.412	14	week 2	2016-11-07
0	NT	NT	NT	G10359	1	Neg	0	0	0	0	Undetermined	26.2625	42.8625	299.412	14	week 2	2016-11-07
0	NT	NT	NT	G10364	1	Neg	0	0	0	0	Undetermined	26.2625	42.8625	299.412	14	week 2	2016-11-07
50	NT	NT	NT	G10355	1	Pos	1	0	0	1	37.1652	26.2625	42.8625	299.412	14	week 2	2016-11-07
75	NT	NT	NT	G10362	1	Pos	1	0	0	1	38.4981	26.2625	42.8625	299.412	14	week 2	2016-11-07
100	NT	NT	NT	G10353	1	Neg	0	0	0	0	Undetermined	26.2625	42.8625	299.412	14	week 2	2016-11-07
		PVS1	PVS	G10366	1	Neg	0	0	0	0	Undetermined	26.2625	42.8625	299.412	14	week 2	2016-11-07
		PVS2	PVS	G10360	1	Neg	0	0	0	0	Undetermined	26.2625	42.8625	299.412	14	week 2	2016-11-07
		DSS	DSS	G10350	1	Neg	0	0	0	0	Undetermined	26.2625	42.8625	299.412	14	week 2	2016-11-07
		HSS	HSS	G10352	1	Neg	0	0	0	0	Undetermined	26.2625	42.8625	299.412	14	week 2	2016-11-07
		RSS	RSS	G10357	1	Neg	0	0	0	0	Undetermined	26.2625	42.8625	299.412	14	week 2	2016-11-07
		PVE	PVE	G10376	3	Neg	0	0	0	0	Undetermined	29.2889	39.5722	302.439	14	week 2	2016-11-08
		RSE	RSE	G10380	3	Neg	0	0	0	0	Undetermined	29.2889	39.5722	302.439	14	week 2	2016-11-08
		HSE	HSE	G10383	3	Neg	0	0	0	0	Undetermined	29.2889	39.5722	302.439	14	week 2	2016-11-08
		RSE	RSE	G10388	3	Neg	0	0	0	0	Undetermined	29.2889	39.5722	302.439	14	week 2	2016-11-08
0	HT	HT	HT	G10384	3	Neg	0	0	0	0	Undetermined	29.2889	39.5722	302.439	14	week 2	2016-11-08
50	HT	HT	HT	G10375	3	Neg	0	0	0	0	Undetermined	29.2889	39.5722	302.439	14	week 2	2016-11-08
75	HT	HT	HT	G10381	3	Neg	0	0	0	0	Undetermined	29.2889	39.5722	302.439	14	week 2	2016-11-08
100	HT	HT	HT	G10374	3	Neg	0	0	0	0	Undetermined	29.2889	39.5722	302.439	14	week 2	2016-11-08
0	MT	MT	MT	G10371	3	Neg	0	0	0	0	Undetermined	29.2889	39.5722	302.439	14	week 2	2016-11-08
50	MT	MT	MT	G10382	3	Neg	0	0	0	0	Undetermined	29.2889	39.5722	302.439	14	week 2	2016-11-08
75	MT	MT	MT	G10385	3	Neg	0	0	0	0	Undetermined	29.2889	39.5722	302.439	14	week 2	2016-11-08
100	MT	MT	MT	G10390	3	Neg	0	0	0	0	Undetermined	29.2889	39.5722	302.439	14	week 2	2016-11-08
0	NT	NT	NT	G10377	3	Neg	0	0	0	0	Undetermined	29.2889	39.5722	302.439	14	week 2	2016-11-08
50	NT	NT	NT	G10378	3	Pos	1	0	0	1	38.2086	29.2889	39.5722	302.439	14	week 2	2016-11-08
75	NT	NT	NT	G10391	3	Neg	0	0	0	0	Undetermined	29.2889	39.5722	302.439	14	week 2	2016-11-08
		RSS	RSS	G10379	3	Neg	0	0	0	0	Undetermined	29.2889	39.5722	302.439	14	week 2	2016-11-08
		HSS	HSS	G10386	3	Neg	0	0	0	0	Undetermined	29.2889	39.5722	302.439	14	week 2	2016-11-08
		PVE2	PVE	G10405	2	Pos	1	0	1	1	35.7429	28.4028	31.1806	301.553	17	week 2	2016-11-12
		RSE	RSE	G10412	2	Neg	0	0	0	0	Undetermined	28.4028	31.1806	301.553	17	week 2	2016-11-12
		DSE	DSE	G10413	2	Pos	1	0	0	1	36.24	28.4028	31.1806	301.553	17	week 2	2016-11-12
0	HT	HT	HT	G10411	2	Neg	0	0	0	0	Undetermined	28.4028	31.1806	301.553	17	week 2	2016-11-12
50	HT	HT	HT	G10410	2	Pos	1	0	0	1	38.0332	28.4028	31.1806	301.553	17	week 2	2016-11-12
75	HT	HT	HT	G10416	2	Neg	0	0	0	0	Undetermined	28.4028	31.1806	301.553	17	week 2	2016-11-12
100	HT	HT	HT	G10406	2	Neg	0	0	0	0	Undetermined	28.4028	31.1806	301.553	17	week 2	2016-11-12
0	MT	MT	MT	G10414	2	Neg	0	0	0	0	Undetermined	28.4028	31.1806	301.553	17	week 2	2016-11-12
50	MT	MT	MT	G10422	2	Pos	1	0	0	1	38.4164	28.4028	31.1806	301.553	17	week 2	2016-11-12
75	MT	MT	MT	G10408	2	Neg	0	0	0	0	Undetermined	28.4028	31.1806	301.553	17	week 2	2016-11-12
100	MT	MT	MT	G10404	2	Pos	1	0	0	1	37.7835	28.4028	31.1806	301.553	17	week 2	2016-11-12
0	NT	NT	NT	G10421	2	Pos	1	0	0	1	36.2525	28.4028	31.1806	301.553	17	week 2	2016-11-12
50	NT	NT	NT	G10415	2	Neg	0	0	0	0	Undetermined	28.4028	31.1806	301.553	17	week 2	2016-11-12
75	NT	NT	NT	G10407	2	Neg	0	0	0	0	Undetermined	28.4028	31.1806	301.553	17	week 2	2016-11-12
100	NT	NT	NT	G10418	2	Neg	0	0	0	0	Undetermined	28.4028	31.1806	301.553	17	week 2	2016-11-12
		PVS2	PVS	G10420	2	Pos	1	0	0	1	38.1025	28.4028	31.1806	301.553	17	week 2	2016-11-12
		DSS	DSS	G10409	2	Neg	0	0	0	0	Undetermined	28.4028	31.1806	301.553	17	week 2	2016-11-12
		DSE	DSE	G10445	1	Neg	0	0	0	0	Undetermined	30.5778	34.0667	303.728	20	week 3	2016-11-14
50	HT	HT	HT	G10435	1	Neg	0	0	0	0	Undetermined	30.5778	34.0667	303.728	20	week 3	2016-11-14
		DSS	DSS	G10463	1	Neg	0	0	0	0	Undetermined	30.5778	34.0667	303.728	20	week 3	2016-11-14
		PVS	PVS	G10465	1	Neg	0	0	0	0	Undetermined	30.5778	34.0667	303.728	20	week 3	2016-11-14
		DSE	DSE	G10466	3	Neg	0	0	0	0	Undetermined	29.7111	31.6833	302.861	20	week 3	2016-11-15
		RSE	RSE	G10467	3	Neg	0	0	0	0	Undetermined	29.7111	31.6833	302.861	20	week 3	2016-11-15
		PVE	PVE	G10468	3	Neg	0	0	0	0	Undetermined	29.7111	31.6833	302.861	20	week 3	2016-11-15
		HSE	HSE	G10469	3	Neg	0	0	0	0	Undetermined	29.7111	31.6833	302.861	20	week 3	2016-11-15
0	HT	HT	HT	G10470	3	Neg	0	0	0	0	Undetermined	29.7111	31.6833	302.861	20	week 3	2016-11-15
50	HT	HT	HT	G10471	3	Neg	0	0	0	0	Undetermined	29.7111	31.6833	302.861	20	week 3	2016-11-15
75	HT	HT	HT	G10472	3	Neg	0	0	0	0	Undetermined	29.7111	31.6833	302.861	20	week 3	2016-11-15
100	HT	HT	HT	G10473	3	Neg	0	0	0	0	Undetermined	29.7111	31.6833	302.861	20	week 3	2016-11-15
0	MT	MT	MT	G10478	3	Neg	0	0	0	0	Undetermined	29.7111	31.6833	302.861	20	week 3	2016-11-15
50	MT	MT	MT	G10479	3	Neg	0	0	0	0	Undetermined	29.7111	31.6833	302.861	20	week 3	2016-11-15
75	MT	MT	MT	G10480	3	Neg	0	0	0	0	Undetermined	29.7111	31.6833	302.861	20	week 3	2016-11-15
100	MT	MT	MT	G10481	3	Neg	0	0	0	0	Undetermined	29.7111	31.6833	302.861	20	week 3	2016-11-15
0	NT	NT	NT	G10486	3	Neg	0	0	0	0	Undetermined	29.7111	31.6833	302.861	20	week 3	2016-11-15
50	NT	NT	NT	G10487	3	Neg	0	0	0	0	Undetermined	29.7111	31.6833	302.861	20	week 3	2016-11-15
75	NT	NT	NT	G10488	3	Neg	0	0	0	0	Undetermined	29.7111	31.6833	302.861	20	week 3	2016-11-15
100	NT	NT	NT	G10489	3	Neg	0	0	0	0	Undetermined	29.7111	31.6833	302.861	20	week 3	2016-11-15
		RSS	RSS	G10494	3	Neg	0	0	0	0	Undetermined	29.7111	31.6833	302.861	20	week 3	2016-11-15
		HSS	HSS	G10495	3	Neg	0	0	0	0	Undetermined	29.7111	31.6833	302.861	20	week 3	2016-11-15
		DSS	DSS	G10496	3	Neg	0	0	0	0	Undetermined	29.7111	31.6833	302.861	20	week 3	2016-11-15
		PVS	PVS	G10497	3	Neg	0	0	0	0	Undetermined	29.7111	31.6833	302.861	20	week 3	2016-11-15
		DSE	DSE	G10498	2	Neg	0	0	0	0	Undetermined	31.25	33.3889	304.4	21	week 3	2016-11-16
		PVE	PVE	G10499	2	Neg	0	0	0	0	Undetermined	31.25	33.3889	304.4	21	week 3	2016-11-16
		HSE	HSE	G10500	2	Pos	1	0	0	1	38.2051	31.25	33.3889	304.4	21	week 3	2016-11-16
		RSE	RSE	G10501	2	Neg	0	0	0	0	Undetermined	31.25	33.3889	304.4	21	week 3	2016-11-16
0	HT	HT	HT	G10502	2	Neg	0	0	0	0	Undetermined	31.25	33.3889	304.4	21	week 3	2016-11-16
50	HT	HT	HT	G10503	2	Neg	0	0	0	0	Undetermined	31.25	33.3889	304.4	21	week 3	2016-11-16
75	HT	HT	HT	G10504	2	Neg	0	0	0	0	Undetermined	31.25	33.3889	304.4	21	week 3	2016-11-16
100	HT	HT	HT	G10505	2	Neg	0	0	0	0	Undetermined	31.25	33.3889	304.4	21	week 3	2016-11-16
0	MT	MT	MT	G10506	2	Neg	0	0	0	0	Undetermined	31.25	33.3889	304.4	21	week 3	2016-11-16
50	MT	MT	MT	G10507	2	Neg	0	0	0	0	Undetermined	31.25	33.3889	304.4	21	week 3	2016-11-16
75	MT	MT	MT	G10508	2	Neg	0	0	0	0	Undetermined	31.25	33.3889	304.4	21	week 3	2016-11-16
100	MT	MT	MT	G10509	2	Neg	0	0	0	0	Undetermined	31.25	33.3889	304.4	21	week 3	2016-11-16
0	NT	NT	NT	G10519	2	Pos	1	1	1	1	23.4174	31.25	33.3889	304.4	21	week 3	2016-11-16
50	NT	NT	NT	G10520	2	Neg	0	0	0	0	Undetermined	31.25	33.3889	304.4	21	week 3	2016-11-16
75	NT	NT	NT	G10521	2	Neg	0	0	0	0	Undetermined	31.25	33.3889	304.4	21	week 3	2016-11-16
100	NT	NT	NT	G10522	2	Neg	0	0	0	0	Undetermined	31.25	33.3889	304.4	21	week 3	2016-11-16
		RSS	RSS	G10527	2	Neg	0	0	0	0	Undetermined	31.25	33.3889	304.4	21	week 3	2016-11-16
		DSS	DSS	G10528	2	Pos	1	0	0	1	36.1435	31.25	33.3889	304.4	21	week 3	2016-11-16
		PVS	PVS	G10529	2	Neg	0	0	0	0	Undetermined	31.25	33.3889	304.4	21	week 3	2016-11-16
		HSS	HSS	G10530	2	Neg	0	0	0	0	Undetermined	31.25	33.3889	304.4	21	week 3	2016-11-16
		RSS	RSS	G10531	2	Neg	0	0	0	0	Undetermined	31.25	33.3889	304.4	21	week 3	2016-11-16
