# Supplementary material for: Patterns of foot-and-mouth disease virus detection in environmental samples in an endemic setting
Source: Front Vet Sci. 2023 Jun 16;10:1157538. doi: 10.3389/fvets.2023.1157538 (PMC10312077; doi:10.3389/fvets.2023.1157538)
Supplement: Supplementary file 3 [file Data_Sheet_3.XLSX]

## Sheet: VegetationFoodData
	author	study	setting	matrix	test	inactive	t1	days	rh	temp	k	virus
1	Bedson	A	Lab	Vegetation/Food	Guinea pig	1	0	70	52	16.7	289.85	NA
2	Bedson	A	Lab	Vegetation/Food	Guinea pig	1	0	14	52	16.7	289.85	NA
3	Bedson	A	Lab	Vegetation/Food	Guinea pig	1	0	112	52	16.7	289.85	NA
4	Bedson	A	Lab	Vegetation/Food	Guinea pig	1	0	49	52	16.7	289.85	NA
5	Bedson	A	Lab	Vegetation/Food	Guinea pig	1	0	4.99	52	16.7	289.85	NA
6	Bedson	A	Lab	Vegetation/Food	Guinea pig	1	0	14	52	16.7	289.85	NA
7	Bedson	A	Lab	Vegetation/Food	Guinea pig	1	0	4.99	52	16.7	289.85	NA
8	Bedson	A	Lab	Vegetation/Food	Guinea pig	1	0	28	52	16.7	289.85	NA
9	Bedson	A	Lab	Vegetation/Food	Guinea pig	1	0	4.99	52	16.7	289.85	NA
10	Bedson	A	Lab	Vegetation/Food	Guinea pig	1	0	4.99	52	16.7	289.85	NA
11	Bedson	A	Lab	Vegetation/Food	Guinea pig	1	0	4.99	52	16.7	289.85	NA
